# Supplementary material for: Operational Parameters for the Aerial Release of Sterile Codling Moths Using an Uncrewed Aircraft System
Source: Insects. 2021 Feb 13;12(2):159. doi: 10.3390/insects12020159 (PMC7918654; doi:10.3390/insects12020159)
Supplement: Supplementary file 1 [file insects-12-00159-s001.zip]

Archive with 5 entries (4 files):
- supplementarr--layout/
- supplementarr--layout/2016 UAS and ATV Comparison Raw Data.xlsx
- supplementarr--layout/Experiment 1 Raw Data.xlsx
- supplementarr--layout/Experiment 2  Raw Data.xlsm
- supplementarr--layout/insects-1085262-supple-layout.docx
