# Supplementary material for: Operational Parameters for the Aerial Release of Sterile Codling Moths Using an Uncrewed Aircraft System
Source: Insects. 2021 Feb 13;12(2):159. doi: 10.3390/insects12020159 (PMC7918654; doi:10.3390/insects12020159)
Supplement: Supplementary file 1 [file insects-12-00159-s001.zip › supplementarr--layout/2016 UAS and ATV Comparison Raw Data.xlsx]

## Sheet: Release info
Date	Time	Gust windspeed	Still windspeed	Relative humidity	Height	Release method	Colour	Moths Released
2016-08-19	14:25:00	12.9	4.8	22	25	UAS	Orange	5600
2016-08-19	14:35:00	12.9	4.8	22	1	ATV	Yellow	5600

## Sheet: Release info variables
Date	Date of release
Time	Time of release
Gust windspeed	Max wind speed during releases in nautical miles
Still windspeed	Average wind speed during releases in nautical miles
Relative humidity	Relative humidty during releases (%)
Height	Height of moth releases
Release method	Release method. Ground release by ATV or aerial release by UAS
Colour	Colour of flourescent powder used to mark moths
Moths Released	total number of sterile insects released

## Sheet: Recpture Data and Trap info
Row	Trap	Date	UAS	ATV	X	Y
A	1	2016-08-20	0	1	0	0
A	2	2016-08-20	0	3	0	25
A	3	2016-08-20	0	1	0	50
A	4	2016-08-20	0	0	0	75
A	5	2016-08-20	0	0	0	100
A	6	2016-08-20	0	0	0	125
A	7	2016-08-20	0	0	0	150
A	8	2016-08-20	0	1	0	200
A	9	2016-08-20	0	0	0	225
A	10	2016-08-20	0	1	0	250
B	1	2016-08-20	0	14	25	0
B	2	2016-08-20	0	4	25	25
B	3	2016-08-20	0	0	25	50
B	4	2016-08-20	0	0	25	75
B	5	2016-08-20	0	1	25	100
B	6	2016-08-20	0	0	25	125
B	7	2016-08-20	0	0	25	150
B	8	2016-08-20	0	0	25	200
B	9	2016-08-20	0	0	25	225
B	10	2016-08-20	0	0	25	250
C	1	2016-08-20	0	1	50	0
C	2	2016-08-20	0	1	50	25
C	3	2016-08-20	0	0	50	50
C	4	2016-08-20	0	0	50	75
C	5	2016-08-20	0	0	50	100
C	6	2016-08-20	0	0	50	125
C	7	2016-08-20	0	0	50	150
C	8	2016-08-20	0	1	50	200
C	9	2016-08-20	0	0	50	225
C	10	2016-08-20	8	0	50	250
D	1	2016-08-20	0	0	75	0
D	2	2016-08-20	3	0	75	25
D	3	2016-08-20	10	1	75	50
D	4	2016-08-20	15	1	75	75
D	5	2016-08-20	10	0	75	100
D	6	2016-08-20	7	2	75	125
D	7	2016-08-20	10	1	75	150
D	8	2016-08-20	10	0	75	200
D	9	2016-08-20	26	4	75	225
D	10	2016-08-20	23	5	75	250
E	1	2016-08-20	1	2	100	0
E	2	2016-08-20	9	2	100	25
E	3	2016-08-20	9	1	100	50
E	4	2016-08-20	7	0	100	75
E	5	2016-08-20	20	0	100	100
E	6	2016-08-20	6	1	100	125
E	7	2016-08-20	8	1	100	150
E	8	2016-08-20	10	4	100	200
E	9	2016-08-20	7	0	100	225
E	10	2016-08-20	34	3	125	250
F	1	2016-08-20	0	6	125	0
F	2	2016-08-20	2	11	125	25
F	3	2016-08-20	9	11	125	50
F	4	2016-08-20	6	16	125	75
F	5	2016-08-20	7	25	125	100
F	6	2016-08-20	4	15	125	125
F	7	2016-08-20	4	6	125	150
F	8	2016-08-20	9	14	125	200
F	9	2016-08-20	14	7	125	225
F	10	2016-08-20	36	4	125	250
A	1	2016-08-21	0	8	0	0
A	2	2016-08-21	0	2	0	25
A	3	2016-08-21	0	1	0	50
A	4	2016-08-21	0	3	0	75
A	5	2016-08-21	0	3	0	100
A	6	2016-08-21	0	1	0	125
A	7	2016-08-21	0	2	0	150
A	8	2016-08-21	0	2	0	200
A	9	2016-08-21	0	0	0	225
A	10	2016-08-21	0	3	0	250
B	1	2016-08-21	0	7	25	0
B	2	2016-08-21	0	10	25	25
B	3	2016-08-21	0	4	25	50
B	4	2016-08-21	1	9	25	75
B	5	2016-08-21	0	4	25	100
B	6	2016-08-21	0	1	25	125
B	7	2016-08-21	0	1	25	150
B	8	2016-08-21	0	1	25	200
B	9	2016-08-21	0	4	25	225
B	10	2016-08-21	0	6	25	250
C	1	2016-08-21	0	1	50	0
C	2	2016-08-21	0	0	50	25
C	3	2016-08-21	1	0	50	50
C	4	2016-08-21	0	0	50	75
C	5	2016-08-21	1	0	50	100
C	6	2016-08-21	0	0	50	125
C	7	2016-08-21	1	0	50	150
C	8	2016-08-21	0	0	50	200
C	9	2016-08-21	2	0	50	225
C	10	2016-08-21	3	1	50	250
D	1	2016-08-21	3	0	75	0
D	2	2016-08-21	5	0	75	25
D	3	2016-08-21	3	1	75	50
D	4	2016-08-21	19	4	75	75
D	5	2016-08-21	11	1	75	100
D	6	2016-08-21	4	2	75	125
D	7	2016-08-21	6	0	75	150
D	8	2016-08-21	3	0	75	200
D	9	2016-08-21	2	1	75	225
D	10	2016-08-21	17	5	75	250
E	1	2016-08-21	1	0	100	0
E	2	2016-08-21	10	0	100	25
E	3	2016-08-21	11	0	100	50
E	4	2016-08-21	10	1	100	75
E	5	2016-08-21	10	1	100	100
E	6	2016-08-21	7	0	100	125
E	7	2016-08-21	3	4	100	150
E	8	2016-08-21	8	1	100	200
E	9	2016-08-21	5	3	100	225
E	10	2016-08-21	12	3	125	250
F	1	2016-08-21	1	6	125	0
F	2	2016-08-21	5	16	125	25
F	3	2016-08-21	2	14	125	50
F	4	2016-08-21	8	20	125	75
F	5	2016-08-21	9	28	125	100
F	6	2016-08-21	3	10	125	125
F	7	2016-08-21	0	17	125	150
F	8	2016-08-21	0	5	125	200
F	9	2016-08-21	5	5	125	225
F	10	2016-08-21	13	2	125	250
A	1	2016-08-22	0	4	0	0
A	2	2016-08-22	0	2	0	25
A	3	2016-08-22	0	2	0	50
A	4	2016-08-22	0	4	0	75
A	5	2016-08-22	0	1	0	100
A	6	2016-08-22	0	0	0	125
A	7	2016-08-22	0	1	0	150
A	8	2016-08-22	2	1	0	200
A	9	2016-08-22	0	0	0	225
A	10	2016-08-22	1	2	0	250
B	1	2016-08-22	1	1	25	0
B	2	2016-08-22	0	1	25	25
B	3	2016-08-22	0	2	25	50
B	4	2016-08-22	2	1	25	75
B	5	2016-08-22	1	1	25	100
B	6	2016-08-22	1	0	25	125
B	7	2016-08-22	0	0	25	150
B	8	2016-08-22	1	0	25	200
B	9	2016-08-22	2	0	25	225
B	10	2016-08-22	1	1	25	250
C	1	2016-08-22	0	0	50	0
C	2	2016-08-22	0	0	50	25
C	3	2016-08-22	1	0	50	50
C	4	2016-08-22	1	0	50	75
C	5	2016-08-22	2	0	50	100
C	6	2016-08-22	0	0	50	125
C	7	2016-08-22	1	1	50	150
C	8	2016-08-22	0	0	50	200
C	9	2016-08-22	3	0	50	225
C	10	2016-08-22	2	0	50	250
D	1	2016-08-22	0	0	75	0
D	2	2016-08-22	4	1	75	25
D	3	2016-08-22	4	1	75	50
D	4	2016-08-22	6	0	75	75
D	5	2016-08-22	6	1	75	100
D	6	2016-08-22	2	1	75	125
D	7	2016-08-22	0	0	75	150
D	8	2016-08-22	0	1	75	200
D	9	2016-08-22	2	0	75	225
D	10	2016-08-22	2	1	75	250
E	1	2016-08-22	5	0	100	0
E	2	2016-08-22	6	0	100	25
E	3	2016-08-22	0	0	100	50
E	4	2016-08-22	5	1	100	75
E	5	2016-08-22	7	1	100	100
E	6	2016-08-22	2	1	100	125
E	7	2016-08-22	4	0	100	150
E	8	2016-08-22	5	0	100	200
E	9	2016-08-22	1	0	100	225
E	10	2016-08-22	4	0	125	250
F	1	2016-08-22	2	6	125	0
F	2	2016-08-22	4	8	125	25
F	3	2016-08-22	2	3	125	50
F	4	2016-08-22	3	2	125	75
F	5	2016-08-22	3	3	125	100
F	6	2016-08-22	3	1	125	125
F	7	2016-08-22	1	1	125	150
F	8	2016-08-22	0	0	125	200
F	9	2016-08-22	2	0	125	225
F	10	2016-08-22	6	4	125	250
A	1	2016-08-23	0	1	0	0
A	2	2016-08-23	0	1	0	25
A	3	2016-08-23	0	0	0	50
A	4	2016-08-23	0	0	0	75
A	5	2016-08-23	0	1	0	100
A	6	2016-08-23	0	0	0	125
A	7	2016-08-23	2	0	0	150
A	8	2016-08-23	0	0	0	200
A	9	2016-08-23	0	0	0	225
A	10	2016-08-23	0	0	0	250
B	1	2016-08-23	0	0	25	0
B	2	2016-08-23	0	0	25	25
B	3	2016-08-23	1	0	25	50
B	4	2016-08-23	0	0	25	75
B	5	2016-08-23	0	0	25	100
B	6	2016-08-23	2	1	25	125
B	7	2016-08-23	0	0	25	150
B	8	2016-08-23	0	0	25	200
B	9	2016-08-23	0	0	25	225
B	10	2016-08-23	1	0	25	250
C	1	2016-08-23	0	0	50	0
C	2	2016-08-23	0	0	50	25
C	3	2016-08-23	0	0	50	50
C	4	2016-08-23	0	0	50	75
C	5	2016-08-23	0	0	50	100
C	6	2016-08-23	1	0	50	125
C	7	2016-08-23	0	1	50	150
C	8	2016-08-23	0	0	50	200
C	9	2016-08-23	1	0	50	225
C	10	2016-08-23	1	1	50	250
D	1	2016-08-23	0	0	75	0
D	2	2016-08-23	2	0	75	25
D	3	2016-08-23	3	0	75	50
D	4	2016-08-23	0	0	75	75
D	5	2016-08-23	1	0	75	100
D	6	2016-08-23	3	0	75	125
D	7	2016-08-23	2	0	75	150
D	8	2016-08-23	2	0	75	200
D	9	2016-08-23	0	0	75	225
D	10	2016-08-23	3	0	75	250
E	1	2016-08-23	0	0	100	0
E	2	2016-08-23	0	0	100	25
E	3	2016-08-23	3	0	100	50
E	4	2016-08-23	1	0	100	75
E	5	2016-08-23	0	0	100	100
E	6	2016-08-23	0	0	100	125
E	7	2016-08-23	1	0	100	150
E	8	2016-08-23	1	0	100	200
E	9	2016-08-23	1	0	100	225
E	10	2016-08-23	1	0	125	250
F	1	2016-08-23	0	0	125	0
F	2	2016-08-23	0	0	125	25
F	3	2016-08-23	0	0	125	50
F	4	2016-08-23	0	0	125	75
F	5	2016-08-23	1	1	125	100
F	6	2016-08-23	1	0	125	125
F	7	2016-08-23	0	0	125	150
F	8	2016-08-23	0	0	125	200
F	9	2016-08-23	0	0	125	225
F	10	2016-08-23	2	0	125	250
A	1	2016-08-24	0	2	0	0
A	2	2016-08-24	0	2	0	25
A	3	2016-08-24	0	0	0	50
A	4	2016-08-24	1	0	0	75
A	5	2016-08-24	0	0	0	100
A	6	2016-08-24	0	0	0	125
A	7	2016-08-24	0	1	0	150
A	8	2016-08-24	0	1	0	200
A	9	2016-08-24	1	0	0	225
A	10	2016-08-24	0	1	0	250
B	1	2016-08-24	0	0	25	0
B	2	2016-08-24	1	0	25	25
B	3	2016-08-24	0	2	25	50
B	4	2016-08-24	0	0	25	75
B	5	2016-08-24	0	0	25	100
B	6	2016-08-24	0	1	25	125
B	7	2016-08-24	0	0	25	150
B	8	2016-08-24	0	0	25	200
B	9	2016-08-24	0	0	25	225
B	10	2016-08-24	2	0	25	250
C	1	2016-08-24	0	0	50	0
C	2	2016-08-24	0	0	50	25
C	3	2016-08-24	0	0	50	50
C	4	2016-08-24	0	0	50	75
C	5	2016-08-24	2	0	50	100
C	6	2016-08-24	1	1	50	125
C	7	2016-08-24	3	0	50	150
C	8	2016-08-24	0	0	50	200
C	9	2016-08-24	1	0	50	225
C	10	2016-08-24	0	0	50	250
D	1	2016-08-24	0	0	75	0
D	2	2016-08-24	0	0	75	25
D	3	2016-08-24	0	1	75	50
D	4	2016-08-24	1	0	75	75
D	5	2016-08-24	2	0	75	100
D	6	2016-08-24	1	0	75	125
D	7	2016-08-24	0	0	75	150
D	8	2016-08-24	1	0	75	200
D	9	2016-08-24	1	0	75	225
D	10	2016-08-24	1	1	75	250
E	1	2016-08-24	0	0	100	0
E	2	2016-08-24	0	1	100	25
E	3	2016-08-24	0	0	100	50
E	4	2016-08-24	0	0	100	75
E	5	2016-08-24	0	1	100	100
E	6	2016-08-24	0	1	100	125
E	7	2016-08-24	0	0	100	150
E	8	2016-08-24	1	0	100	200
E	9	2016-08-24	0	0	100	225
E	10	2016-08-24	0	0	125	250
F	1	2016-08-24	0	0	125	0
F	2	2016-08-24	0	0	125	25
F	3	2016-08-24	0	1	125	50
F	4	2016-08-24	0	0	125	75
F	5	2016-08-24	1	0	125	100
F	6	2016-08-24	0	0	125	125
F	7	2016-08-24	1	1	125	150
F	8	2016-08-24	0	0	125	200
F	9	2016-08-24	0	0	125	225
F	10	2016-08-24	0	1	125	250
A	1	2016-08-25	0	0	0	0
A	2	2016-08-25	0	0	0	25
A	3	2016-08-25	0	0	0	50
A	4	2016-08-25	0	0	0	75
A	5	2016-08-25	0	0	0	100
A	6	2016-08-25	0	0	0	125
A	7	2016-08-25	0	0	0	150
A	8	2016-08-25	0	0	0	200
A	9	2016-08-25	0	0	0	225
A	10	2016-08-25	0	0	0	250
B	1	2016-08-25	0	0	25	0
B	2	2016-08-25	0	1	25	25
B	3	2016-08-25	0	0	25	50
B	4	2016-08-25	0	0	25	75
B	5	2016-08-25	0	0	25	100
B	6	2016-08-25	0	0	25	125
B	7	2016-08-25	0	0	25	150
B	8	2016-08-25	1	0	25	200
B	9	2016-08-25	0	0	25	225
B	10	2016-08-25	0	0	25	250
C	1	2016-08-25	0	0	50	0
C	2	2016-08-25	0	0	50	25
C	3	2016-08-25	0	0	50	50
C	4	2016-08-25	0	0	50	75
C	5	2016-08-25	0	0	50	100
C	6	2016-08-25	0	0	50	125
C	7	2016-08-25	0	0	50	150
C	8	2016-08-25	1	0	50	200
C	9	2016-08-25	0	0	50	225
C	10	2016-08-25	1	0	50	250
D	1	2016-08-25	0	1	75	0
D	2	2016-08-25	0	0	75	25
D	3	2016-08-25	1	0	75	50
D	4	2016-08-25	0	0	75	75
D	5	2016-08-25	0	0	75	100
D	6	2016-08-25	0	0	75	125
D	7	2016-08-25	0	0	75	150
D	8	2016-08-25	0	0	75	200
D	9	2016-08-25	0	0	75	225
D	10	2016-08-25	0	0	75	250
E	1	2016-08-25	0	0	100	0
E	2	2016-08-25	0	0	100	25
E	3	2016-08-25	0	0	100	50
E	4	2016-08-25	1	0	100	75
E	5	2016-08-25	0	0	100	100
E	6	2016-08-25	0	0	100	125
E	7	2016-08-25	0	0	100	150
E	8	2016-08-25	0	0	100	200
E	9	2016-08-25	0	0	100	225
E	10	2016-08-25	0	0	125	250
F	1	2016-08-25	0	0	125	0
F	2	2016-08-25	0	0	125	25
F	3	2016-08-25	0	0	125	50
F	4	2016-08-25	1	0	125	75
F	5	2016-08-25	0	0	125	100
F	6	2016-08-25	0	0	125	125
F	7	2016-08-25	0	0	125	150
F	8	2016-08-25	0	0	125	200
F	9	2016-08-25	0	0	125	225
F	10	2016-08-25	0	0	125	250

## Sheet: Recapture variable info
Row	code identify trap location A being the westmost row and G the eastmost row
Trap	code identify row location, row 1 being the southmost row and row 11 the northmost
Date	Date traps were checked
UAS	Number of moths recaptured when released from the unmanned aircraft system
ATV	Number of moths recaptured when released from the all terrain vehicle
X	Trap location in m on the east-west or x-axis of a Cartesian plane
Y	Trap location in m on the north-south or y-axis of a Cartesian plane
