# Supplementary material for: Operational Parameters for the Aerial Release of Sterile Codling Moths Using an Uncrewed Aircraft System
Source: Insects. 2021 Feb 13;12(2):159. doi: 10.3390/insects12020159 (PMC7918654; doi:10.3390/insects12020159)
Supplement: Supplementary file 1 [file insects-12-00159-s001.zip › supplementarr--layout/Experiment 1 Raw Data.xlsx]

## Sheet: Experiment 1 release data
Date	Time	Wind direction	Wind gust speed	Non gust wind speed	Relative humidity	Temperature	Release Height	Plot	Moth colour	Weight remaining	Number moths released	Number Male moths released
2016-08-17	16:10:00	N	13	6.4	18	37.1	25	1	Orange	130.9	2607	1303.5
2016-08-17	16:55:00	N	19.3	6.4	23.3	34.9	25	2	Orange	117.4	3081	1540.5
2016-08-17	17:24:00	N	16.1	6.4	23.2	34.7	50	1	Yellow	25.8	6295	3147.5
2016-08-17	17:41:00	N	14.5	6.4	25	33.3	50	2	Yellow	97.6	3775	1887.5
2016-08-18	15:45:00	N	19.3	12.9	16	33.6	25	1	White	110	3691	1845.5
2016-08-18	15:50:00	N	28.2	11.3	17	33.2	25	2	White	88	4463	2231.5
2016-08-18	16:30:00	N	14.5	11.3	17.1	32.3	50	1	Blue	168	1656	828
2016-08-18	16:40:00	N	20.1	9.7	15.6	30	50	2	Blue	154	2147	1073.5
2016-08-19	15:18:00	S	12.9	4.8	22.5	35	25	1	Pink	0	7200	3600
2016-08-19	15:35:00	S	6.4	4.8	20	34.3	25	1	Pink	0	7200	3600
2016-08-19	15:50:00	S	6.4	4.8	21	36.1	50	2	Green	0	7200	3600
2016-08-19	16:00:00	S	6.4	4.8	21	35.2	50	2	Green	0	7200	3600

## Sheet: Release  variable explanation
Date	Date of Releae
Time	Time of Release, 24 Hour clock
Wind direction	Estimate of wind direction
Wind gust speed	Max wind speed noted during release (nautical miles)
Non gust wind speed	Average wind speed noted during release (nautical miles)
Relative humidity	Relative Humidity (%)
Temperature	Temperature in Celcius
Release Height	Height of Release
Plot	1 is the "west plot" and 2 is the "east plot"
Moth colour	Colour of Flourescent powder used to mark moths
Weight remaining	Wieght of moths remaining in release device after release (g)
Number moths released	Estimated number of moths released based on weight change
Number Male moths released	Estimated number of male moths releases, assuming 50:50 sex ratio

## Sheet: Experiment 1 trap location
Row	Trap	x	y	Perpendicular distance to release route
A	1	0	0	-50
A	2	0	25	-50
A	3	0	50	-50
A	4	0	75	-50
A	5	0	100	-50
A	6	0	125	-50
A	7	0	150	-50
A	8	0	175	-50
A	9	0	200	-50
A	10	0	225	-50
A	11	0	250	-50
B	1	25	0	-25
B	2	25	25	-25
B	3	25	50	-25
B	4	25	75	-25
B	5	25	100	-25
B	6	25	125	-25
B	7	25	150	-25
B	8	25	175	-25
B	9	25	200	-25
B	10	25	225	-25
B	11	25	250	-25
C	1	50	0	0
C	2	50	25	0
C	3	50	50	0
C	4	50	75	0
C	5	50	100	0
C	6	50	125	0
C	7	50	150	0
C	8	50	175	0
C	9	50	200	0
C	10	50	225	0
C	11	50	250	0
D	1	75	0	25
D	2	75	25	25
D	3	75	50	25
D	4	75	75	25
D	5	75	100	25
D	6	75	125	25
D	7	75	150	25
D	8	75	175	25
D	9	75	200	25
D	10	75	225	25
D	11	75	250	25
E	1	100	0	50
E	2	100	25	50
E	3	100	50	50
E	4	100	75	50
E	5	100	100	50
E	6	100	125	50
E	7	100	150	50
E	8	100	175	50
E	9	100	200	50
E	10	100	225	50
E	11	100	250	50
F	1	125	0	75
F	2	125	25	75
F	3	125	50	75
F	4	125	75	75
F	5	125	100	75
F	6	125	125	75
F	7	125	150	75
F	8	125	175	75
F	9	125	200	75
F	10	125	225	75
F	11	125	250	75
G	1	150	0	-50
G	2	150	25	-50
G	3	150	50	-50
G	4	150	75	-50
G	5	150	100	-50
G	6	150	125	-50
G	7	150	150	-50
G	8	150	175	-50
G	9	150	200	-50
G	10	150	225	-50
G	11	150	250	-50
H	1	175	0	-25
H	2	175	25	-25
H	3	175	50	-25
H	4	175	75	-25
H	5	175	100	-25
H	6	175	125	-25
H	7	175	150	-25
H	8	175	175	-25
H	9	175	200	-25
H	10	175	225	-25
H	11	175	250	-25
I	1	200	0	0
I	2	200	25	0
I	3	200	50	0
I	4	200	75	0
I	5	200	100	0
I	6	200	125	0
I	7	200	150	0
I	8	200	175	0
I	9	200	200	0
I	10	200	225	0
I	11	200	250	0
J	1	225	0	25
J	2	225	25	25
J	3	225	50	25
J	4	225	75	25
J	5	225	100	25
J	6	225	125	25
J	7	225	150	25
J	8	225	175	25
J	9	225	200	25
J	10	225	225	25
J	11	225	250	25
K	1	250	0	50
K	2	250	25	50
K	3	250	50	50
K	4	250	75	50
K	5	250	100	50
K	6	250	125	50
K	7	250	150	50
K	8	250	175	50
K	9	250	200	50
K	10	250	225	50
K	11	250	250	50
L	1	275	0	75
L	2	275	25	75
L	3	275	50	75
L	4	275	75	75
L	5	275	100	75
L	6	275	125	75
L	7	275	150	75
L	8	275	175	75
L	9	275	200	75
L	10	275	225	75
L	11	275	250	75
G	1	150	0	-50

## Sheet: Experiment 1 trap variables 
Row	code identify trap location A being the westmost row and G the eastmost row
Trap	code identify row location, row 1 being the southmost row and row 11 the northmost
x	Trap location in m on the east-west or x-axis of a Cartesian plane
y	Trap location in m on the north-south or y-axis of a Cartesian plane
Perpendicular distance to release route	Distance a trap was perpendicular to the release route in that plot
note	rows A to F represented the west plot and rows G to K represented the east plot

## Sheet: Experiment 1 Raw data
Row	Trap	Date	Orange	Yellow	White	Blue	Pink	Green
A	1	2016-08-18	1	5
A	2	2016-08-18	1	1
A	3	2016-08-18	0	1
A	4	2016-08-18	1	3
A	5	2016-08-18	0	0
A	6	2016-08-18	0	5
A	7	2016-08-18	0	2
A	8	2016-08-18	1	1
A	9	2016-08-18	0	4
A	10	2016-08-18	0	2
A	11	2016-08-18	1	1
B	1	2016-08-18	2	2
B	2	2016-08-18	1	3
B	3	2016-08-18	0	4
B	4	2016-08-18	0	3
B	5	2016-08-18	2	25
B	6	2016-08-18	2	50
B	7	2016-08-18	1	16
B	8	2016-08-18	0	16
B	9	2016-08-18	0	17
B	10	2016-08-18	1	10
B	11	2016-08-18	1	3
C	1	2016-08-18	7	0
C	2	2016-08-18	8	1
C	3	2016-08-18	8	0
C	4	2016-08-18	18	0
C	5	2016-08-18	27	2
C	6	2016-08-18	23	3
C	7	2016-08-18	0	0
C	8	2016-08-18	25	6
C	9	2016-08-18	6	0
C	10	2016-08-18	2	0
C	11	2016-08-18	0	0
D	1	2016-08-18	0	1
D	2	2016-08-18	0	0
D	3	2016-08-18	0	0
D	4	2016-08-18	2	0
D	5	2016-08-18	5	0
D	6	2016-08-18	4	0
D	7	2016-08-18	3	0
D	8	2016-08-18	1	0
D	9	2016-08-18	4	0
D	10	2016-08-18	1	0
D	11	2016-08-18	8	0
E	1	2016-08-18	0	0
E	2	2016-08-18	1	0
E	3	2016-08-18	0	0
E	4	2016-08-18	0	0
E	5	2016-08-18	0	0
E	6	2016-08-18	0	0
E	7	2016-08-18	0	0
E	8	2016-08-18	0	0
E	9	2016-08-18	0	0
E	10	2016-08-18	0	0
E	11	2016-08-18	0	0
F	1	2016-08-18	0	0
F	2	2016-08-18	0	0
F	3	2016-08-18	0	0
F	4	2016-08-18	0	0
F	5	2016-08-18	0	0
F	6	2016-08-18	1	0
F	7	2016-08-18	0	0
F	8	2016-08-18	0	0
F	9	2016-08-18	0	0
F	10	2016-08-18	0	0
F	11	2016-08-18	0	0
G	1	2016-08-18	0	1
G	2	2016-08-18	0	2
G	3	2016-08-18	0	0
G	4	2016-08-18	NA	0
G	5	2016-08-18	0	0
G	6	2016-08-18	0	0
G	7	2016-08-18	0	0
G	8	2016-08-18	0	0
G	9	2016-08-18	0	0
G	10	2016-08-18	0	0
G	11	2016-08-18	0	0
H	1	2016-08-18	0	1
H	2	2016-08-18	0	3
H	3	2016-08-18	0	1
H	4	2016-08-18	0	1
H	5	2016-08-18	0	1
H	6	2016-08-18	1	4
H	7	2016-08-18	0	0
H	8	2016-08-18	0	0
H	9	2016-08-18	0	0
H	10	2016-08-18	0	0
H	11	2016-08-18	0	0
I	1	2016-08-18	9	7
I	2	2016-08-18	11	5
I	3	2016-08-18	11	8
I	4	2016-08-18	2	9
I	5	2016-08-18	0	13
I	6	2016-08-18	0	29
I	7	2016-08-18	4	61
I	8	2016-08-18	1	62
I	9	2016-08-18	6	12
I	10	2016-08-18	11	9
I	11	2016-08-18	31	0
J	1	2016-08-18	0	3
J	2	2016-08-18	1	1
J	3	2016-08-18	5	12
J	4	2016-08-18	3	7
J	5	2016-08-18	0	4
J	6	2016-08-18	6	5
J	7	2016-08-18	1	8
J	8	2016-08-18	0	0
J	9	2016-08-18	3	2
J	10	2016-08-18	1	0
J	11	2016-08-18	6	2
K	1	2016-08-18	0	0
K	2	2016-08-18	0	0
K	3	2016-08-18	0	0
K	4	2016-08-18	0	0
K	5	2016-08-18	1	0
K	6	2016-08-18	0	0
K	7	2016-08-18	0	0
K	8	2016-08-18	0	0
K	9	2016-08-18	0	0
K	10	2016-08-18	1	0
K	11	2016-08-18	0	0
L	1	2016-08-18	0	0
L	2	2016-08-18	0	0
L	3	2016-08-18	0	1
L	4	2016-08-18	0	0
L	5	2016-08-18	0	0
L	6	2016-08-18	0	0
L	7	2016-08-18	0	0
L	8	2016-08-18	0	1
L	9	2016-08-18	0	1
L	10	2016-08-18	0	0
L	11	2016-08-18	0	0
A	1	2016-08-19	2	2	6	11
A	2	2016-08-19	0	2	2	6
A	3	2016-08-19	0	2	2	4
A	4	2016-08-19	0	3	3	2
A	5	2016-08-19	0	5	4	1
A	6	2016-08-19	0	6	0	4
A	7	2016-08-19	0	4	1	2
A	8	2016-08-19	0	3	0	1
A	9	2016-08-19	0	4	0	1
A	10	2016-08-19	0	0	0	0
A	11	2016-08-19	0	1	0	1
B	1	2016-08-19	1	1	0	0
B	2	2016-08-19	4	2	2	0
B	3	2016-08-19	1	2	4	3
B	4	2016-08-19	6	6	2	0
B	5	2016-08-19	2	14	3	1
B	6	2016-08-19	1	6	5	0
B	7	2016-08-19	0	23	2	0
B	8	2016-08-19	0	0	0	0
B	9	2016-08-19	0	11	7	1
B	10	2016-08-19	0	5	1	0
B	11	2016-08-19	0	0	1	0
C	1	2016-08-19	1	0	3	0
C	2	2016-08-19	3	5	5	0
C	3	2016-08-19	6	2	0	0
C	4	2016-08-19	15	3	11	0
C	5	2016-08-19	21	1	7	1
C	6	2016-08-19	13	2	10	0
C	7	2016-08-19	6	0	12	1
C	8	2016-08-19	6	8	0	0
C	9	2016-08-19	6	1	27	0
C	10	2016-08-19	3	0	18	0
C	11	2016-08-19	1	2	7	0
D	1	2016-08-19	5	3	0	0
D	2	2016-08-19	2	0	0	0
D	3	2016-08-19	3	1	0	0
D	4	2016-08-19	7	0	0	0
D	5	2016-08-19	22	0	0	0
D	6	2016-08-19	7	1	2	0
D	7	2016-08-19	2	0	4	0
D	8	2016-08-19	0	0	5	0
D	9	2016-08-19	0	0	0	0
D	10	2016-08-19	2	0	0	0
D	11	2016-08-19	0	0	0	0
E	1	2016-08-19	3	0	0	0
E	2	2016-08-19	0	0	0	0
E	3	2016-08-19	2	0	0	0
E	4	2016-08-19	2	0	0	0
E	5	2016-08-19	0	0	0	0
E	6	2016-08-19	0	0	0	0
E	7	2016-08-19	0	0	0	0
E	8	2016-08-19	2	1	0	0
E	9	2016-08-19	0	1	0	0
E	10	2016-08-19	0	0	0	0
E	11	2016-08-19	1	0	0	0
F	1	2016-08-19	0	1	0	0
F	2	2016-08-19	0	1	0	0
F	3	2016-08-19	0	1	0	0
F	4	2016-08-19	0	0	0	0
F	5	2016-08-19	0	0	0	0
F	6	2016-08-19	0	0	0	0
F	7	2016-08-19	0	1	0	0
F	8	2016-08-19	0	0	0	0
F	9	2016-08-19	0	0	0	0
F	10	2016-08-19	0	0	0	0
F	11	2016-08-19	0	0	0	0
G	1	2016-08-19	2	0	0	1
G	2	2016-08-19	0	4	0	0
G	3	2016-08-19	1	1	0	0
G	4	2016-08-19	0	1	1	0
G	5	2016-08-19	0	2	0	0
G	6	2016-08-19	1	0	0	0
G	7	2016-08-19	0	1	0	0
G	8	2016-08-19	2	0	0	0
G	9	2016-08-19	0	2	0	0
G	10	2016-08-19	1	0	0	0
G	11	2016-08-19	0	1	0	0
H	1	2016-08-19	0	1	0	0
H	2	2016-08-19	1	0	1	3
H	3	2016-08-19	1	7	2	5
H	4	2016-08-19	0	7	0	3
H	5	2016-08-19	0	2	1	0
H	6	2016-08-19	2	5	2	5
H	7	2016-08-19	0	0	0	0
H	8	2016-08-19	0	1	2	6
H	9	2016-08-19	0	0	2	0
H	10	2016-08-19	1	1	0	0
H	11	2016-08-19	0	0	0	0
I	1	2016-08-19	4	15	3	0
I	2	2016-08-19	18	4	3	0
I	3	2016-08-19	0	0	0	0
I	4	2016-08-19	6	13	3	5
I	5	2016-08-19	0	0	0	0
I	6	2016-08-19	5	17	8	0
I	7	2016-08-19	1	32	2	0
I	8	2016-08-19	1	35	4	0
I	9	2016-08-19	3	7	11	0
I	10	2016-08-19	9	1	24	0
I	11	2016-08-19	8	0	7	0
J	1	2016-08-19	5	6	1	0
J	2	2016-08-19	8	7	1	0
J	3	2016-08-19	9	10	3	0
J	4	2016-08-19	8	21	0	0
J	5	2016-08-19	5	14	1	0
J	6	2016-08-19	4	7	0	0
J	7	2016-08-19	9	4	0	0
J	8	2016-08-19	1	11	0	0
J	9	2016-08-19	4	3	0	0
J	10	2016-08-19	2	1	0	0
J	11	2016-08-19	2	2	0	0
K	1	2016-08-19	2	1	1	0
K	2	2016-08-19	1	2	0	0
K	3	2016-08-19	1	0	1	0
K	4	2016-08-19	4	3	0	0
K	5	2016-08-19	0	2	0	0
K	6	2016-08-19	1	1	0	0
K	7	2016-08-19	0	3	0	0
K	8	2016-08-19	0	3	0	0
K	9	2016-08-19	0	1	0	0
K	10	2016-08-19	1	1	0	0
K	11	2016-08-19	1	1	0	0
L	1	2016-08-19	0	0	0	0
L	2	2016-08-19	0	0	0	0
L	3	2016-08-19	0	0	0	0
L	4	2016-08-19	0	1	0	0
L	5	2016-08-19	0	1	0	0
L	6	2016-08-19	0	0	0	0
L	7	2016-08-19	0	1	0	0
L	8	2016-08-19	0	2	0	0
L	9	2016-08-19	0	2	0	0
L	10	2016-08-19	3	1	0	0
L	11	2016-08-19	0	2	0	0
A	1	2016-08-20	0	4	0	1	2	2
A	2	2016-08-20	0	1	0	2	0	0
A	3	2016-08-20	0	1	0	3	0	0
A	4	2016-08-20	0	2	1	0	0	0
A	5	2016-08-20	0	0	1	0	0	1
A	6	2016-08-20	0	0	1	0	0	0
A	7	2016-08-20	0	0	2	0	0	4
A	8	2016-08-20	0	0	0	2	0	0
A	9	2016-08-20	0	0	0	0	0	0
A	10	2016-08-20	0	0	0	0	0	0
A	11	2016-08-20	0	0	0	0	0	0
B	1	2016-08-20	1	0	1	0	0	0
B	2	2016-08-20	0	0	0	0	0	2
B	3	2016-08-20	0	0	0	1	0	0
B	4	2016-08-20	1	0	0	4	0	0
B	5	2016-08-20	0	3	1	1	0	3
B	6	2016-08-20	0	0	1	0	0	1
B	7	2016-08-20	0	0	3	0	0	2
B	8	2016-08-20	0	0	6	0	0	6
B	9	2016-08-20	0	0	3	1	0	4
B	10	2016-08-20	0	0	5	0	0	1
B	11	2016-08-20	0	0	2	0	0	1
C	1	2016-08-20	0	0	3	0	1	0
C	2	2016-08-20	0	0	3	0	3	1
C	3	2016-08-20	0	0	3	0	0	0
C	4	2016-08-20	0	0	6	0	3	2
C	5	2016-08-20	0	0	2	0	0	0
C	6	2016-08-20	0	0	6	0	0	1
C	7	2016-08-20	0	0	7	0	1	4
C	8	2016-08-20	7	0	7	0	0	2
C	9	2016-08-20	0	0	5	0	1	1
C	10	2016-08-20	0	0	8	0	1	0
C	11	2016-08-20	0	0	3	0	0	0
D	1	2016-08-20	0	0	1	0	0	1
D	2	2016-08-20	0	0	0	1	5	0
D	3	2016-08-20	0	0	0	0	5	0
D	4	2016-08-20	0	0	0	0	10	0
D	5	2016-08-20	1	0	1	0	7	0
D	6	2016-08-20	2	0	0	0	1	1
D	7	2016-08-20	0	0	0	0	4	3
D	8	2016-08-20	0	0	1	0	2	1
D	9	2016-08-20	6	0	1	0	1	1
D	10	2016-08-20	0	0	0	0	0	1
D	11	2016-08-20	0	0	2	0	1	1
E	1	2016-08-20	0	1	0	0	0	0
E	2	2016-08-20	0	0	0	0	0	0
E	3	2016-08-20	0	0	0	0	0	0
E	4	2016-08-20	0	0	0	0	0	0
E	5	2016-08-20	0	0	0	0	0	0
E	6	2016-08-20	0	0	1	0	0	1
E	7	2016-08-20	0	0	0	0	1	0
E	8	2016-08-20	0	1	0	0	0	0
E	9	2016-08-20	0	0	0	0	0	0
E	10	2016-08-20	0	1	0	0	0	0
E	11	2016-08-20	0	0	0	0	0	0
F	1	2016-08-20	0	0	0	0	0	0
F	2	2016-08-20	0	0	0	0	0	0
F	3	2016-08-20	0	0	0	0	0	0
F	4	2016-08-20	0	0	0	0	0	0
F	5	2016-08-20	0	0	0	0	0	0
F	6	2016-08-20	0	0	0	0	0	0
F	7	2016-08-20	0	0	0	0	0	1
F	8	2016-08-20	0	1	0	0	0	0
F	9	2016-08-20	0	0	0	0	0	0
F	10	2016-08-20	0	1	0	0	0	0
F	11	2016-08-20	0	0	0	0	1	0
G	1	2016-08-20	0	0	0	0	0	0
G	2	2016-08-20	0	0	0	0	0	0
G	3	2016-08-20	0	0	0	0	0	0
G	4	2016-08-20	0	0	0	0	0	0
G	5	2016-08-20	1	0	0	0	0	1
G	6	2016-08-20	0	0	0	0	1	0
G	7	2016-08-20	0	0	0	0	0	0
G	8	2016-08-20	0	0	0	0	0	0
G	9	2016-08-20	0	0	1	0	0	0
G	10	2016-08-20	0	0	0	0	0	0
G	11	2016-08-20	0	0	0	0	0	0
H	1	2016-08-20	0	0	0	0	0	1
H	2	2016-08-20	0	0	0	2	0	0
H	3	2016-08-20	0	0	0	3	0	0
H	4	2016-08-20	0	0	1	0	0	0
H	5	2016-08-20	0	0	1	0	0	0
H	6	2016-08-20	0	0	3	0	0	1
H	7	2016-08-20	0	0	0	0	0	0
H	8	2016-08-20	0	0	4	0	0	1
H	9	2016-08-20	0	0	4	0	0	0
H	10	2016-08-20	0	0	2	0	0	1
H	11	2016-08-20	1	0	0	0	0	1
I	1	2016-08-20	0	0	5	1	1	2
I	2	2016-08-20	0	0	2	2	0	1
I	3	2016-08-20	10	0	4	0	0	8
I	4	2016-08-20	0	0	0	0	0	0
I	5	2016-08-20	5	0	4	1	0	23
I	6	2016-08-20	0	0	8	4	0	5
I	7	2016-08-20	1	0	3	0	0	9
I	8	2016-08-20	0	0	4	1	0	5
I	9	2016-08-20	1	0	5	0	0	5
I	10	2016-08-20	2	0	9	0	0	0
I	11	2016-08-20	2	0	1	0	3	0
J	1	2016-08-20	0	0	0	0	0	0
J	2	2016-08-20	0	0	0	0	0	0
J	3	2016-08-20	1	0	1	0	6	2
J	4	2016-08-20	1	4	1	0	4	5
J	5	2016-08-20	4	1	0	0	6	8
J	6	2016-08-20	0	7	0	0	4	6
J	7	2016-08-20	0	19	0	0	2	3
J	8	2016-08-20	0	5	0	0	5	0
J	9	2016-08-20	0	2	0	0	0	0
J	10	2016-08-20	1	2	0	0	2	0
J	11	2016-08-20	1	2	0	0	12	0
K	1	2016-08-20	2	0	10	0	4	0
K	2	2016-08-20	4	0	5	0	4	3
K	3	2016-08-20	1	0	1	0	3	0
K	4	2016-08-20	1	0	1	0	0	0
K	5	2016-08-20	0	0	0	0	1	1
K	6	2016-08-20	0	0	0	0	0	0
K	7	2016-08-20	0	0	0	0	0	1
K	8	2016-08-20	0	0	0	0	0	1
K	9	2016-08-20	0	2	0	0	1	1
K	10	2016-08-20	0	4	0	0	0	0
K	11	2016-08-20	0	3	1	0	1	0
L	1	2016-08-20	0	0	2	0	0	0
L	2	2016-08-20	0	0	0	0	0	0
L	3	2016-08-20	0	0	0	0	1	1
L	4	2016-08-20	0	0	0	0	0	1
L	5	2016-08-20	0	0	0	0	0	0
L	6	2016-08-20	0	0	0	0	0	0
L	7	2016-08-20	0	0	0	0	0	0
L	8	2016-08-20	0	0	0	0	1	0
L	9	2016-08-20	0	0	0	0	0	1
L	10	2016-08-20	0	0	0	0	1	0
L	11	2016-08-20	0	0	0	0	3	0
A	1	2016-08-21	2	3	3	6	2	4
A	2	2016-08-21	2	0	0	2	0	2
A	3	2016-08-21	2	0	4	2	1	2
A	4	2016-08-21	2	1	3	2	0	1
A	5	2016-08-21	0	0	0	0	0	0
A	6	2016-08-21	0	0	1	0	0	2
A	7	2016-08-21	2	0	6	0	0	1
A	8	2016-08-21	0	1	1	0	0	1
A	9	2016-08-21	0	0	3	0	0	1
A	10	2016-08-21	0	0	1	1	0	0
A	11	2016-08-21	0	0	1	0	0	0
B	1	2016-08-21	1	2	5	2	1	1
B	2	2016-08-21	0	1	3	0	1	1
B	3	2016-08-21	1	1	6	1	0	0
B	4	2016-08-21	0	0	4	2	7	1
B	5	2016-08-21	1	0	3	0	2	0
B	6	2016-08-21	0	0	0	2	1	3
B	7	2016-08-21	0	0	8	0	2	4
B	8	2016-08-21	1	0	9	0	2	2
B	9	2016-08-21	0	0	15	0	0	2
B	10	2016-08-21	0	0	1	0	0	0
B	11	2016-08-21	0	0	0	0	0	0
C	1	2016-08-21	2	0	3	0	1	2
C	2	2016-08-21	1	0	3	0	10	1
C	3	2016-08-21	0	1	1	0	4	1
C	4	2016-08-21	2	3	3	2	30	1
C	5	2016-08-21	0	0	4	0	12	2
C	6	2016-08-21	0	0	8	0	20	1
C	7	2016-08-21	0	0	2	0	17	4
C	8	2016-08-21	1	0	7	0	11	8
C	9	2016-08-21	1	0	6	0	1	6
C	10	2016-08-21	0	0	12	0	3	7
C	11	2016-08-21	0	3	1	0	2	3
D	1	2016-08-21	2	0	4	1	2	3
D	2	2016-08-21	0	0	0	0	44	0
D	3	2016-08-21	0	0	0	1	33	5
D	4	2016-08-21	0	0	0	0	52	109
D	5	2016-08-21	0	0	0	0	67	18
D	6	2016-08-21	0	0	0	0	43	20
D	7	2016-08-21	0	0	0	0	61	48
D	8	2016-08-21	0	0	0	0	15	50
D	9	2016-08-21	0	0	0	0	5	35
D	10	2016-08-21	0	0	1	0	3	37
D	11	2016-08-21	0	0	5	0	2	11
E	1	2016-08-21	1	0	1	0	0	0
E	2	2016-08-21	0	0	1	0	4	2
E	3	2016-08-21	0	1	1	0	9	1
E	4	2016-08-21	0	0	0	1	7	12
E	5	2016-08-21	0	0	0	0	13	18
E	6	2016-08-21	0	0	0	1	12	11
E	7	2016-08-21	0	0	0	0	8	12
E	8	2016-08-21	0	0	0	0	10	29
E	9	2016-08-21	0	0	0	0	0	42
E	10	2016-08-21	0	0	0	0	2	21
E	11	2016-08-21	0	0	0	0	0	27
F	1	2016-08-21	0	0	0	0	0	1
F	2	2016-08-21	0	0	1	0	0	1
F	3	2016-08-21	0	0	0	0	4	0
F	4	2016-08-21	0	0	0	0	2	3
F	5	2016-08-21	1	0	0	0	2	5
F	6	2016-08-21	0	0	0	0	2	6
F	7	2016-08-21	0	0	0	0	2	2
F	8	2016-08-21	0	0	2	0	0	8
F	9	2016-08-21	0	0	0	0	2	1
F	10	2016-08-21	0	0	0	0	1	3
F	11	2016-08-21	0	0	1	0	3	13
G	1	2016-08-21	0	0	0	0	0	0
G	2	2016-08-21	1	1	0	2	0	1
G	3	2016-08-21	0	0	3	0	2	0
G	4	2016-08-21	0	0	2	1	2	2
G	5	2016-08-21	0	0	0	0	0	0
G	6	2016-08-21	0	0	0	0	0	0
G	7	2016-08-21	0	0	0	0	0	0
G	8	2016-08-21	0	0	0	0	0	1
G	9	2016-08-21	0	0	0	0	1	1
G	10	2016-08-21	0	0	1	0	1	1
G	11	2016-08-21	0	0	0	0	4	2
H	1	2016-08-21	1	0	1	1	0	0
H	2	2016-08-21	0	0	0	2	0	0
H	3	2016-08-21	0	0	1	6	0	0
H	4	2016-08-21	0	0	0	5	1	3
H	5	2016-08-21	0	0	5	3	0	3
H	6	2016-08-21	0	1	1	2	0	1
H	7	2016-08-21	0	0	0	0	0	0
H	8	2016-08-21	0	0	18	1	0	1
H	9	2016-08-21	0	0	3	0	0	2
H	10	2016-08-21	0	2	4	0	1	0
H	11	2016-08-21	1	1	1	0	0	0
I	1	2016-08-21	4	0	11	2	0	3
I	2	2016-08-21	1	0	7	1	1	2
I	3	2016-08-21	3	1	6	3	1	1
I	4	2016-08-21	0	1	2	3	1	4
I	5	2016-08-21	0	0	5	3	1	4
I	6	2016-08-21	2	1	6	0	1	6
I	7	2016-08-21	0	3	2	2	3	3
I	8	2016-08-21	0	0	5	2	3	1
I	9	2016-08-21	0	2	5	0	0	3
I	10	2016-08-21	0	0	5	0	7	1
I	11	2016-08-21	0	0	4	0	4	1
J	1	2016-08-21	0	0	4	0	7	0
J	2	2016-08-21	44	0	3	0	0	0
J	3	2016-08-21	0	0	1	0	7	5
J	4	2016-08-21	0	0	1	0	18	22
J	5	2016-08-21	0	0	0	0	23	34
J	6	2016-08-21	0	0	0	0	23	35
J	7	2016-08-21	0	0	0	0	6	40
J	8	2016-08-21	0	0	1	0	8	52
J	9	2016-08-21	0	0	0	0	21	27
J	10	2016-08-21	0	0	0	0	11	13
J	11	2016-08-21	0	0	0	0	3	2
K	1	2016-08-21	2	0	0	1	8	1
K	2	2016-08-21	0	0	0	0	13	0
K	3	2016-08-21	1	0	1	0	16	2
K	4	2016-08-21	0	0	0	0	2	8
K	5	2016-08-21	0	0	0	0	2	5
K	6	2016-08-21	0	0	0	0	2	7
K	7	2016-08-21	0	0	0	0	1	4
K	8	2016-08-21	0	0	0	0	0	0
K	9	2016-08-21	0	0	0	0	2	2
K	10	2016-08-21	0	0	0	0	1	2
K	11	2016-08-21	0	0	0	0	0	0
L	1	2016-08-21	0	0	0	1	1	2
L	2	2016-08-21	0	0	0	0	0	0
L	3	2016-08-21	0	0	0	0	3	2
L	4	2016-08-21	0	0	0	0	3	1
L	5	2016-08-21	0	0	1	0	3	6
L	6	2016-08-21	2	0	1	0	2	1
L	7	2016-08-21	0	0	0	0	3	6
L	8	2016-08-21	0	0	0	0	2	5
L	9	2016-08-21	0	0	0	0	2	6
L	10	2016-08-21	0	0	0	0	2	2
L	11	2016-08-21	0	0	0	0	6	4
A	1	2016-08-21	0	0	0	0	1	0
A	2	2016-08-21	0	0	0	0	0	0
A	3	2016-08-21	0	0	0	0	0	0
A	4	2016-08-21	0	0	1	0	1	0
A	5	2016-08-21	0	0	0	0	0	0
A	6	2016-08-21	0	0	0	0	2	0
A	7	2016-08-21	0	0	0	0	0	0
A	8	2016-08-21	0	0	0	0	0	0
A	9	2016-08-21	0	0	0	0	0	1
A	10	2016-08-21	0	0	0	1	1	1
A	11	2016-08-21	0	0	0	0	0	0
B	1	2016-08-21	0	0	0	0	0	0
B	2	2016-08-21	0	0	0	1	0	1
B	3	2016-08-21	0	0	0	0	0	0
B	4	2016-08-21	0	0	0	0	0	0
B	5	2016-08-21	0	0	0	0	5	1
B	6	2016-08-21	0	0	0	0	4	0
B	7	2016-08-21	0	0	1	0	2	0
B	8	2016-08-21	0	0	0	1	0	0
B	9	2016-08-21	0	0	0	0	0	0
B	10	2016-08-21	0	0	0	0	0	0
B	11	2016-08-21	0	0	0	0	1	2
C	1	2016-08-21	0	0	2	0	0	0
C	2	2016-08-21	0	0	0	0	2	0
C	3	2016-08-21	0	0	1	1	3	0
C	4	2016-08-21	0	0	0	0	3	0
C	5	2016-08-21	0	0	0	0	4	2
C	6	2016-08-21	0	0	0	0	0	0
C	7	2016-08-21	0	0	0	0	0	0
C	8	2016-08-21	0	0	0	0	2	0
C	9	2016-08-21	0	0	0	1	1	2
C	10	2016-08-21	0	0	0	0	0	0
C	11	2016-08-21	0	0	0	0	0	1
D	1	2016-08-21	0	0	0	0	1	0
D	2	2016-08-21	0	0	0	0	0	1
D	3	2016-08-21	0	0	0	0	2	5
D	4	2016-08-21	0	0	0	0	4	1
D	5	2016-08-21	0	0	0	0	2	5
D	6	2016-08-21	0	0	0	0	4	2
D	7	2016-08-21	0	0	0	0	1	1
D	8	2016-08-21	0	0	0	0	0	2
D	9	2016-08-21	0	0	0	0	0	0
D	10	2016-08-21	0	0	0	0	0	0
D	11	2016-08-21	0	0	0	0	0	2
E	1	2016-08-21	0	0	0	0	1	0
E	2	2016-08-21	0	0	1	0	1	1
E	3	2016-08-21	0	0	0	0	0	0
E	4	2016-08-21	0	0	0	0	0	1
E	5	2016-08-21	0	0	0	0	0	1
E	6	2016-08-21	0	0	0	0	4	1
E	7	2016-08-21	0	0	0	0	0	1
E	8	2016-08-21	0	0	0	0	0	0
E	9	2016-08-21	0	0	0	0	0	0
E	10	2016-08-21	0	0	0	0	0	3
E	11	2016-08-21	0	0	0	0	0	1
F	1	2016-08-21	0	0	0	0	0	0
F	2	2016-08-21	0	0	0	0	0	1
F	3	2016-08-21	0	0	0	1	2	0
F	4	2016-08-21	0	0	0	0	2	0
F	5	2016-08-21	0	0	0	0	0	2
F	6	2016-08-21	0	0	0	0	1	0
F	7	2016-08-21	0	0	0	0	1	1
F	8	2016-08-21	0	0	0	0	0	0
F	9	2016-08-21	0	0	0	0	0	0
F	10	2016-08-21	0	0	0	0	0	0
F	11	2016-08-21	0	0	0	0	0	0
G	1	2016-08-21	0	0	0	0	0	0
G	2	2016-08-21	0	0	0	1	0	0
G	3	2016-08-21	0	0	0	0	0	0
G	4	2016-08-21	0	0	0	1	0	1
G	5	2016-08-21	0	0	0	0	1	0
G	6	2016-08-21	0	0	0	0	2	0
G	7	2016-08-21	0	0	1	0	0	2
G	8	2016-08-21	0	0	0	0	0	0
G	9	2016-08-21	0	0	0	0	0	0
G	10	2016-08-21	0	0	0	0	0	0
G	11	2016-08-21	0	0	0	0	0	0
H	1	2016-08-21	0	0	0	0	0	0
H	2	2016-08-21	0	0	0	0	0	0
H	3	2016-08-21	0	0	0	0	1	0
H	4	2016-08-21	0	1	0	0	1	0
H	5	2016-08-21	0	0	1	0	0	0
H	6	2016-08-21	0	0	0	0	0	0
H	7	2016-08-21	0	0	0	0	0	0
H	8	2016-08-21	0	0	0	0	0	2
H	9	2016-08-21	0	0	0	0	0	1
H	10	2016-08-21	0	0	0	0	0	0
H	11	2016-08-21	1	1	1	0	0	0
I	1	2016-08-21	0	0	0	1	0	0
I	2	2016-08-21	0	0	0	0	0	0
I	3	2016-08-21	0	0	0	0	0	0
I	4	2016-08-21	0	0	1	0	0	3
I	5	2016-08-21	0	0	0	0	1	1
I	6	2016-08-21	0	0	0	0	0	0
I	7	2016-08-21	0	0	0	0	1	3
I	8	2016-08-21	0	0	0	0	0	0
I	9	2016-08-21	0	0	0	0	1	0
I	10	2016-08-21	0	0	0	0	1	0
I	11	2016-08-21	0	0	0	2	5	2
J	1	2016-08-21	0	0	0	2	0	0
J	2	2016-08-21	0	0	0	0	2	0
J	3	2016-08-21	0	0	0	0	0	0
J	4	2016-08-21	0	0	0	0	1	2
J	5	2016-08-21	0	0	0	0	1	2
J	6	2016-08-21	0	0	0	0	2	4
J	7	2016-08-21	0	0	0	0	0	6
J	8	2016-08-21	0	0	0	0	2	0
J	9	2016-08-21	0	0	0	0	3	2
J	10	2016-08-21	1	1	0	0	4	5
J	11	2016-08-21	0	0	0	3	1	4
K	1	2016-08-21	0	0	0	0	1	0
K	2	2016-08-21	0	0	0	0	2	0
K	3	2016-08-21	0	0	0	0	1	0
K	4	2016-08-21	0	0	0	0	3	1
K	5	2016-08-21	0	0	0	0	1	0
K	6	2016-08-21	0	0	0	0	1	3
K	7	2016-08-21	0	0	0	1	0	8
K	8	2016-08-21	0	0	1	0	2	5
K	9	2016-08-21	0	0	0	0	0	0
K	10	2016-08-21	0	0	0	0	0	0
K	11	2016-08-21	0	0	1	0	1	0
L	1	2016-08-21	0	0	0	0	0	0
L	2	2016-08-21	0	0	0	0	0	0
L	3	2016-08-21	0	0	0	0	0	0
L	4	2016-08-21	0	0	0	0	0	1
L	5	2016-08-21	0	0	0	0	0	0
L	6	2016-08-21	0	0	0	0	0	2
L	7	2016-08-21	0	0	0	0	0	0
L	8	2016-08-21	0	0	0	0	0	2
L	9	2016-08-21	0	0	0	0	0	0
L	10	2016-08-21	0	0	0	0	0	0
L	11	2016-08-21	0	0	0	0	0	1
A	1	2016-08-22	0	0	2	3	3	2
A	2	2016-08-22	0	0	2	0	1	2
A	3	2016-08-22	0	0	0	0	2	0
A	4	2016-08-22	0	0	1	0	2	1
A	5	2016-08-22	0	0	1	0	0	0
A	6	2016-08-22	0	0	0	1	1	0
A	7	2016-08-22	0	0	1	2	0	1
A	8	2016-08-22	0	0	0	0	0	0
A	9	2016-08-22	0	0	1	0	0	1
A	10	2016-08-22	0	0	0	0	0	1
A	11	2016-08-22	0	0	0	0	1	0
B	1	2016-08-22	0	0	1	1	0	0
B	2	2016-08-22	0	0	0	0	2	1
B	3	2016-08-22	0	0	0	0	1	0
B	4	2016-08-22	1	0	2	0	10	2
B	5	2016-08-22	0	0	0	0	8	3
B	6	2016-08-22	0	1	1	0	0	1
B	7	2016-08-22	0	0	4	0	0	7
B	8	2016-08-22	0	0	2	0	2	3
B	9	2016-08-22	0	0	4	0	0	2
B	10	2016-08-22	0	0	1	1	1	0
B	11	2016-08-22	0	0	0	0	0	1
C	1	2016-08-22	0	0	0	0	0	0
C	2	2016-08-22	0	0	2	0	3	2
C	3	2016-08-22	0	0	0	0	3	0
C	4	2016-08-22	0	0	1	0	23	3
C	5	2016-08-22	0	0	0	0	10	7
C	6	2016-08-22	0	0	0	0	17	4
C	7	2016-08-22	0	0	0	0	5	3
C	8	2016-08-22	0	0	0	1	0	0
C	9	2016-08-22	0	0	0	0	0	0
C	10	2016-08-22	0	0	4	0	1	1
C	11	2016-08-22	0	0	0	1	1	0
D	1	2016-08-22	1	0	0	0	3	1
D	2	2016-08-22	0	0	0	1	13	1
D	3	2016-08-22	0	0	0	0	15	4
D	4	2016-08-22	0	0	0	0	22	8
D	5	2016-08-22	0	0	0	0	33	9
D	6	2016-08-22	0	0	0	0	25	12
D	7	2016-08-22	0	0	0	0	10	19
D	8	2016-08-22	0	0	0	0	0	8
D	9	2016-08-22	0	1	0	0	0	7
D	10	2016-08-22	0	0	0	0	1	8
D	11	2016-08-22	0	0	1	0	1	4
E	1	2016-08-22	1	0	8	8	2	0
E	2	2016-08-22	0	0	1	1	5	1
E	3	2016-08-22	0	0	0	0	9	2
E	4	2016-08-22	0	0	0	0	6	6
E	5	2016-08-22	1	0	0	0	5	13
E	6	2016-08-22	0	0	0	0	4	8
E	7	2016-08-22	0	0	0	0	3	4
E	8	2016-08-22	0	0	0	0	1	5
E	9	2016-08-22	0	0	0	0	1	5
E	10	2016-08-22	0	0	0	0	0	12
E	11	2016-08-22	0	0	0	0	0	6
F	1	2016-08-22	0	0	8	7	0	0
F	2	2016-08-22	0	0	0	0	1	0
F	3	2016-08-22	0	0	1	0	0	0
F	4	2016-08-22	0	0	0	0	0	3
F	5	2016-08-22	0	0	0	0	3	4
F	6	2016-08-22	0	0	0	0	2	4
F	7	2016-08-22	0	0	0	0	0	0
F	8	2016-08-22	0	0	0	0	1	1
F	9	2016-08-22	0	0	0	0	0	0
F	10	2016-08-22	0	0	0	0	1	0
F	11	2016-08-22	0	0	0	0	0	1
G	1	2016-08-22	0	2	1	2	0	1
G	2	2016-08-22	1	0	2	2	3	0
G	3	2016-08-22	0	0	1	0	3	0
G	4	2016-08-22	0	0	0	0	0	1
G	5	2016-08-22	0	0	0	1	0	0
G	6	2016-08-22	0	0	0	0	0	0
G	7	2016-08-22	0	0	1	0	1	0
G	8	2016-08-22	0	0	1	0	0	2
G	9	2016-08-22	1	0	0	1	0	1
G	10	2016-08-22	0	0	0	0	0	0
G	11	2016-08-22	0	0	0	0	0	2
H	1	2016-08-22	0	0	1	0	0	0
H	2	2016-08-22	0	0	0	2	0	0
H	3	2016-08-22	0	0	0	1	1	0
H	4	2016-08-22	0	0	0	1	0	0
H	5	2016-08-22	0	0	1	0	2	0
H	6	2016-08-22	0	0	1	0	1	0
H	7	2016-08-22	0	0	0	0	2	0
H	8	2016-08-22	0	0	0	0	0	0
H	9	2016-08-22	0	0	0	0	0	0
H	10	2016-08-22	1	0	0	0	0	2
H	11	2016-08-22	0	0	0	0	0	0
I	1	2016-08-22	0	0	1	1	2	1
I	2	2016-08-22	0	0	2	1	1	0
I	3	2016-08-22	1	1	1	0	0	0
I	4	2016-08-22	0	0	0	1	1	0
I	5	2016-08-22	0	0	0	0	3	2
I	6	2016-08-22	0	0	2	0	2	4
I	7	2016-08-22	0	0	0	1	1	1
I	8	2016-08-22	0	0	1	0	0	5
I	9	2016-08-22	0	0	1	0	0	1
I	10	2016-08-22	0	0	1	0	0	0
I	11	2016-08-22	0	0	1	0	5	2
J	1	2016-08-22	0	0	1	3	8	1
J	2	2016-08-22	0	0	0	0	13	0
J	3	2016-08-22	0	0	0	0	5	2
J	4	2016-08-22	0	0	0	0	10	9
J	5	2016-08-22	0	0	1	1	5	10
J	6	2016-08-22	0	0	0	0	8	18
J	7	2016-08-22	0	0	0	0	6	20
J	8	2016-08-22	0	0	0	0	10	22
J	9	2016-08-22	0	0	0	0	7	14
J	10	2016-08-22	0	0	0	0	5	7
J	11	2016-08-22	0	0	0	0	2	0
K	1	2016-08-22	0	0	0	2	4	3
K	2	2016-08-22	0	0	0	0	7	0
K	3	2016-08-22	0	0	0	0	7	3
K	4	2016-08-22	0	0	0	0	6	12
K	5	2016-08-22	0	0	0	0	4	10
K	6	2016-08-22	0	0	0	0	3	9
K	7	2016-08-22	0	0	0	0	3	10
K	8	2016-08-22	0	0	0	0	0	4
K	9	2016-08-22	0	0	0	0	2	8
K	10	2016-08-22	0	0	0	0	5	6
K	11	2016-08-22	0	0	0	0	6	8
L	1	2016-08-22	0	0	0	0	0	0
L	2	2016-08-22	0	0	0	0	0	0
L	3	2016-08-22	0	0	0	0	2	0
L	4	2016-08-22	0	0	0	0	2	0
L	5	2016-08-22	0	0	0	0	0	0
L	6	2016-08-22	0	0	0	0	0	2
L	7	2016-08-22	0	0	0	0	1	9
L	8	2016-08-22	0	0	0	0	3	11
L	9	2016-08-22	0	0	0	0	1	9
L	10	2016-08-22	0	0	0	0	1	7
L	11	2016-08-22	0	0	0	0	0	1
A	1	2016-08-23	2	0	4	1	0	2
A	2	2016-08-23	0	0	1	3	1	0
A	3	2016-08-23	0	0	0	0	0	2
A	4	2016-08-23	0	0	0	0	0	0
A	5	2016-08-23	0	0	0	0	0	2
A	6	2016-08-23	0	0	0	0	0	0
A	7	2016-08-23	0	0	0	0	1	0
A	8	2016-08-23	0	0	0	0	1	1
A	9	2016-08-23	0	0	0	0	0	0
A	10	2016-08-23	0	0	1	0	1	0
A	11	2016-08-23	0	0	0	0	0	0
B	1	2016-08-23	0	0	1	0	0	1
B	2	2016-08-23	0	0	0	2	1	0
B	3	2016-08-23	0	0	1	0	0	0
B	4	2016-08-23	0	0	0	0	0	2
B	5	2016-08-23	0	0	0	0	1	0
B	6	2016-08-23	0	0	0	0	1	1
B	7	2016-08-23	0	0	1	0	0	0
B	8	2016-08-23	0	0	1	0	1	0
B	9	2016-08-23	0	0	0	0	1	1
B	10	2016-08-23	0	0	0	0	1	0
B	11	2016-08-23	0	0	0	3	0	0
C	1	2016-08-23	0	0	3	2	2	1
C	2	2016-08-23	0	0	0	0	1	1
C	3	2016-08-23	0	0	0	0	2	1
C	4	2016-08-23	0	0	0	0	19	0
C	5	2016-08-23	0	0	0	0	6	1
C	6	2016-08-23	0	0	1	0	7	3
C	7	2016-08-23	0	0	0	0	1	1
C	8	2016-08-23	0	0	0	0	0	2
C	9	2016-08-23	0	0	0	0	2	0
C	10	2016-08-23	0	0	0	0	1	1
C	11	2016-08-23	0	0	0	0	1	0
D	1	2016-08-23	0	0	2	2	0	0
D	2	2016-08-23	1	0	0	0	2	0
D	3	2016-08-23	1	0	0	0	7	1
D	4	2016-08-23	0	0	0	0	16	4
D	5	2016-08-23	0	0	0	0	8	3
D	6	2016-08-23	0	0	1	0	9	6
D	7	2016-08-23	0	0	0	0	4	2
D	8	2016-08-23	0	0	0	0	4	1
D	9	2016-08-23	0	1	0	0	0	1
D	10	2016-08-23	0	0	0	0	0	5
D	11	2016-08-23	0	0	0	0	0	5
E	1	2016-08-23	0	0	9	9	0	1
E	2	2016-08-23	0	0	0	8	1	0
E	3	2016-08-23	0	0	0	0	2	0
E	4	2016-08-23	0	0	0	0	4	0
E	5	2016-08-23	1	0	0	0	0	4
E	6	2016-08-23	0	0	0	0	0	0
E	7	2016-08-23	0	0	0	0	3	4
E	8	2016-08-23	0	0	0	1	0	0
E	9	2016-08-23	0	0	0	0	0	1
E	10	2016-08-23	0	0	0	0	0	0
E	11	2016-08-23	0	1	0	0	0	3
F	1	2016-08-23	0	0	0	10	0	1
F	2	2016-08-23	0	0	0	3	1	0
F	3	2016-08-23	0	0	0	1	0	0
F	4	2016-08-23	0	0	0	1	0	0
F	5	2016-08-23	0	0	0	0	0	0
F	6	2016-08-23	0	0	0	0	1	1
F	7	2016-08-23	0	0	0	0	0	1
F	8	2016-08-23	0	0	0	0	0	0
F	9	2016-08-23	0	0	0	0	0	0
F	10	2016-08-23	0	0	0	0	0	0
F	11	2016-08-23	0	0	1	1	1	0
G	1	2016-08-23	0	0	0	11	0	0
G	2	2016-08-23	0	0	3	2	0	0
G	3	2016-08-23	0	0	1	1	0	0
G	4	2016-08-23	0	0	0	1	0	0
G	5	2016-08-23	0	0	0	0	0	0
G	6	2016-08-23	0	0	1	1	3	0
G	7	2016-08-23	0	0	1	0	0	0
G	8	2016-08-23	0	0	0	1	0	0
G	9	2016-08-23	0	0	0	1	0	0
G	10	2016-08-23	0	0	0	0	0	0
G	11	2016-08-23	0	0	0	0	1	1
H	1	2016-08-23	0	0	0	0	0	0
H	2	2016-08-23	0	0	0	1	0	0
H	3	2016-08-23	0	0	0	0	0	0
H	4	2016-08-23	0	0	0	0	1	0
H	5	2016-08-23	0	0	0	0	0	0
H	6	2016-08-23	0	0	0	0	0	0
H	7	2016-08-23	0	0	0	0	0	0
H	8	2016-08-23	0	0	1	0	0	0
H	9	2016-08-23	0	0	0	0	0	0
H	10	2016-08-23	0	0	2	0	0	0
H	11	2016-08-23	0	0	1	0	3	1
I	1	2016-08-23	0	0	1	2	1	0
I	2	2016-08-23	0	0	0	2	0	2
I	3	2016-08-23	0	0	0	0	0	0
I	4	2016-08-23	0	0	0	1	0	0
I	5	2016-08-23	0	0	3	0	2	0
I	6	2016-08-23	0	0	0	0	0	1
I	7	2016-08-23	0	0	0	0	0	2
I	8	2016-08-23	0	0	0	0	0	0
I	9	2016-08-23	0	0	0	0	0	1
I	10	2016-08-23	0	0	0	0	2	0
I	11	2016-08-23	0	0	3	0	4	6
J	1	2016-08-23	0	0	2	1	1	1
J	2	2016-08-23	0	0	0	0	5	2
J	3	2016-08-23	0	0	1	0	2	1
J	4	2016-08-23	0	0	0	0	1	3
J	5	2016-08-23	0	0	0	0	2	5
J	6	2016-08-23	0	0	0	0	3	3
J	7	2016-08-23	0	0	0	0	5	15
J	8	2016-08-23	0	0	0	0	6	15
J	9	2016-08-23	0	0	0	0	2	9
J	10	2016-08-23	0	0	0	1	5	11
J	11	2016-08-23	0	0	1	1	4	5
K	1	2016-08-23	0	0	0	1	0	0
K	2	2016-08-23	0	0	1	0	0	0
K	3	2016-08-23	0	0	0	0	1	0
K	4	2016-08-23	0	0	0	0	0	0
K	5	2016-08-23	0	0	0	0	1	0
K	6	2016-08-23	0	0	0	0	1	1
K	7	2016-08-23	0	0	0	0	2	2
K	8	2016-08-23	0	0	0	0	1	2
K	9	2016-08-23	0	0	0	0	0	2
K	10	2016-08-23	0	0	0	0	1	3
K	11	2016-08-23	0	0	0	0	2	4
L	1	2016-08-23	0	0	0	0	1	0
L	2	2016-08-23	0	0	0	0	0	0
L	3	2016-08-23	0	0	0	0	0	0
L	4	2016-08-23	0	0	0	0	1	0
L	5	2016-08-23	0	0	0	0	0	1
L	6	2016-08-23	0	0	0	0	1	0
L	7	2016-08-23	0	0	0	0	0	0
L	8	2016-08-23	0	0	0	0	0	1
L	9	2016-08-23	0	0	0	0	0	2
L	10	2016-08-23	0	0	0	0	0	1
L	11	2016-08-23	0	0	0	0	0	1
A	1	2016-08-24	0	0	0	0	1	0
A	2	2016-08-24	0	0	0	0	0	0
A	3	2016-08-24	0	0	0	0	0	0
A	4	2016-08-24	0	0	1	0	1	0
A	5	2016-08-24	0	0	0	0	0	0
A	6	2016-08-24	0	0	0	0	2	0
A	7	2016-08-24	0	0	0	0	0	0
A	8	2016-08-24	0	0	0	0	0	0
A	9	2016-08-24	0	0	0	0	0	1
A	10	2016-08-24	0	0	0	1	1	1
A	11	2016-08-24	0	0	0	0	0	0
B	1	2016-08-24	0	0	0	0	0	0
B	2	2016-08-24	0	0	0	1	0	1
B	3	2016-08-24	0	0	0	0	0	0
B	4	2016-08-24	0	0	0	0	0	0
B	5	2016-08-24	0	0	0	0	5	1
B	6	2016-08-24	0	0	0	0	4	0
B	7	2016-08-24	0	0	1	0	2	0
B	8	2016-08-24	0	0	0	1	0	0
B	9	2016-08-24	0	0	0	0	0	0
B	10	2016-08-24	0	0	0	0	0	0
B	11	2016-08-24	0	0	0	0	1	2
C	1	2016-08-24	0	0	2	0	0	0
C	2	2016-08-24	0	0	0	0	2	0
C	3	2016-08-24	0	0	1	1	3	0
C	4	2016-08-24	0	0	0	0	3	0
C	5	2016-08-24	0	0	0	0	4	2
C	6	2016-08-24	0	0	0	0	0	0
C	7	2016-08-24	0	0	0	0	0	0
C	8	2016-08-24	0	0	0	0	2	0
C	9	2016-08-24	0	0	0	1	1	2
C	10	2016-08-24	0	0	0	0	0	0
C	11	2016-08-24	0	0	0	0	0	1
D	1	2016-08-24	0	0	0	0	1	0
D	2	2016-08-24	0	0	0	0	0	1
D	3	2016-08-24	0	0	0	0	2	5
D	4	2016-08-24	0	0	0	0	4	1
D	5	2016-08-24	0	0	0	0	2	5
D	6	2016-08-24	0	0	0	0	4	2
D	7	2016-08-24	0	0	0	0	1	1
D	8	2016-08-24	0	0	0	0	0	2
D	9	2016-08-24	0	0	0	0	0	0
D	10	2016-08-24	0	0	0	0	0	0
D	11	2016-08-24	0	0	0	0	0	2
E	1	2016-08-24	0	0	0	0	1	0
E	2	2016-08-24	0	0	1	0	1	1
E	3	2016-08-24	0	0	0	0	0	0
E	4	2016-08-24	0	0	0	0	0	1
E	5	2016-08-24	0	0	0	0	0	1
E	6	2016-08-24	0	0	0	0	4	1
E	7	2016-08-24	0	0	0	0	0	1
E	8	2016-08-24	0	0	0	0	0	0
E	9	2016-08-24	0	0	0	0	0	0
E	10	2016-08-24	0	0	0	0	0	3
E	11	2016-08-24	0	0	0	0	0	1
F	1	2016-08-24	0	0	0	0	0	0
F	2	2016-08-24	0	0	0	0	0	1
F	3	2016-08-24	0	0	0	1	2	0
F	4	2016-08-24	0	0	0	0	2	0
F	5	2016-08-24	0	0	0	0	0	2
F	6	2016-08-24	0	0	0	0	1	0
F	7	2016-08-24	0	0	0	0	1	1
F	8	2016-08-24	0	0	0	0	0	0
F	9	2016-08-24	0	0	0	0	0	0
F	10	2016-08-24	0	0	0	0	0	0
F	11	2016-08-24	0	0	0	0	0	0
G	1	2016-08-24	0	0	0	0	0	0
G	2	2016-08-24	0	0	0	1	0	0
G	3	2016-08-24	0	0	0	0	0	0
G	4	2016-08-24	0	0	0	1	0	1
G	5	2016-08-24	0	0	0	0	1	0
G	6	2016-08-24	0	0	0	0	2	0
G	7	2016-08-24	0	0	1	0	0	2
G	8	2016-08-24	0	0	0	0	0	0
G	9	2016-08-24	0	0	0	0	0	0
G	10	2016-08-24	0	0	0	0	0	0
G	11	2016-08-24	0	0	0	0	0	0
H	1	2016-08-24	0	0	0	0	0	0
H	2	2016-08-24	0	0	0	0	0	0
H	3	2016-08-24	0	0	0	0	1	0
H	4	2016-08-24	0	1	0	0	1	0
H	5	2016-08-24	0	0	1	0	0	0
H	6	2016-08-24	0	0	0	0	0	0
H	7	2016-08-24	0	0	0	0	0	0
H	8	2016-08-24	0	0	0	0	0	2
H	9	2016-08-24	0	0	0	0	0	1
H	10	2016-08-24	0	0	0	0	0	0
H	11	2016-08-24	1	1	1	0	0	0
I	1	2016-08-24	0	0	0	1	0	0
I	2	2016-08-24	0	0	0	0	0	0
I	3	2016-08-24	0	0	0	0	0	0
I	4	2016-08-24	0	0	1	0	0	3
I	5	2016-08-24	0	0	0	0	1	1
I	6	2016-08-24	0	0	0	0	0	0
I	7	2016-08-24	0	0	0	0	1	3
I	8	2016-08-24	0	0	0	0	0	0
I	9	2016-08-24	0	0	0	0	1	0
I	10	2016-08-24	0	0	0	0	1	0
I	11	2016-08-24	0	0	0	2	5	2
J	1	2016-08-24	0	0	0	2	0	0
J	2	2016-08-24	0	0	0	0	2	0
J	3	2016-08-24	0	0	0	0	0	0
J	4	2016-08-24	0	0	0	0	1	2
J	5	2016-08-24	0	0	0	0	1	2
J	6	2016-08-24	0	0	0	0	2	4
J	7	2016-08-24	0	0	0	0	0	6
J	8	2016-08-24	0	0	0	0	2	0
J	9	2016-08-24	0	0	0	0	3	2
J	10	2016-08-24	1	1	0	0	4	5
J	11	2016-08-24	0	0	0	3	1	4
K	1	2016-08-24	0	0	0	0	1	0
K	2	2016-08-24	0	0	0	0	2	0
K	3	2016-08-24	0	0	0	0	1	0
K	4	2016-08-24	0	0	0	0	3	1
K	5	2016-08-24	0	0	0	0	1	0
K	6	2016-08-24	0	0	0	0	1	3
K	7	2016-08-24	0	0	0	1	0	8
K	8	2016-08-24	0	0	1	0	2	5
K	9	2016-08-24	0	0	0	0	0	0
K	10	2016-08-24	0	0	0	0	0	0
K	11	2016-08-24	0	0	1	0	1	0
L	1	2016-08-24	0	0	0	0	0	0
L	2	2016-08-24	0	0	0	0	0	0
L	3	2016-08-24	0	0	0	0	0	0
L	4	2016-08-24	0	0	0	0	0	1
L	5	2016-08-24	0	0	0	0	0	0
L	6	2016-08-24	0	0	0	0	0	2
L	7	2016-08-24	0	0	0	0	0	0
L	8	2016-08-24	0	0	0	0	0	2
L	9	2016-08-24	0	0	0	0	0	0
L	10	2016-08-24	0	0	0	0	0	0
L	11	2016-08-24	0	0	0	0	0	1
A	1	2016-08-25	0	0	0	0	0	0
A	2	2016-08-25	0	0	0	0	0	0
A	3	2016-08-25	0	0	0	0	0	0
A	4	2016-08-25	0	0	0	0	0	0
A	5	2016-08-25	0	0	0	0	0	0
A	6	2016-08-25	0	0	0	0	0	0
A	7	2016-08-25	1	0	0	0	0	0
A	8	2016-08-25	0	0	0	0	0	0
A	9	2016-08-25	0	0	0	0	0	0
A	10	2016-08-25	0	0	0	0	0	0
A	11	2016-08-25	0	0	0	0	0	1
B	1	2016-08-25	0	0	0	0	0	0
B	2	2016-08-25	0	0	0	0	0	0
B	3	2016-08-25	0	0	0	0	0	1
B	4	2016-08-25	0	0	0	1	0	0
B	5	2016-08-25	0	0	0	0	0	0
B	6	2016-08-25	0	0	0	0	0	0
B	7	2016-08-25	0	0	0	0	0	0
B	8	2016-08-25	0	0	0	0	0	0
B	9	2016-08-25	0	0	0	0	0	1
B	10	2016-08-25	0	0	0	0	0	0
B	11	2016-08-25	0	0	0	0	0	0
C	1	2016-08-25	0	0	0	0	0	0
C	2	2016-08-25	0	0	1	0	0	0
C	3	2016-08-25	0	0	0	0	1	0
C	4	2016-08-25	0	0	0	0	1	0
C	5	2016-08-25	0	0	0	0	1	0
C	6	2016-08-25	0	0	0	0	0	1
C	7	2016-08-25	0	0	0	0	0	0
C	8	2016-08-25	0	0	0	0	0	0
C	9	2016-08-25	0	0	0	0	0	0
C	10	2016-08-25	0	0	0	0	0	0
C	11	2016-08-25	0	0	0	0	0	1
D	1	2016-08-25	0	0	0	0	0	1
D	2	2016-08-25	0	0	0	0	0	0
D	3	2016-08-25	0	0	0	0	0	0
D	4	2016-08-25	0	0	0	0	0	0
D	5	2016-08-25	0	0	0	0	1	0
D	6	2016-08-25	0	0	0	1	1	0
D	7	2016-08-25	0	0	0	0	0	0
D	8	2016-08-25	0	0	0	0	0	0
D	9	2016-08-25	0	0	0	0	0	0
D	10	2016-08-25	0	0	0	0	0	0
D	11	2016-08-25	0	0	0	0	0	0
E	1	2016-08-25	0	0	0	0	0	0
E	2	2016-08-25	0	0	0	0	0	0
E	3	2016-08-25	0	0	0	0	0	1
E	4	2016-08-25	0	0	0	0	1	0
E	5	2016-08-25	0	0	0	0	0	0
E	6	2016-08-25	0	0	0	0	1	0
E	7	2016-08-25	0	0	0	0	0	0
E	8	2016-08-25	0	0	0	0	0	0
E	9	2016-08-25	0	0	0	0	0	0
E	10	2016-08-25	0	0	0	0	0	0
E	11	2016-08-25	0	0	1	0	0	0
F	1	2016-08-25	0	0	0	0	1	0
F	2	2016-08-25	0	0	0	0	0	0
F	3	2016-08-25	0	0	0	0	0	0
F	4	2016-08-25	0	0	0	0	0	0
F	5	2016-08-25	0	0	1	0	0	0
F	6	2016-08-25	0	0	0	0	1	0
F	7	2016-08-25	0	0	0	0	0	0
F	8	2016-08-25	0	0	0	0	2	0
F	9	2016-08-25	0	0	0	0	0	0
F	10	2016-08-25	0	0	0	0	0	0
F	11	2016-08-25	0	0	0	0	0	0
G	1	2016-08-25	0	0	0	0	0	0
G	2	2016-08-25	0	0	0	0	0	0
G	3	2016-08-25	0	0	0	0	0	0
G	4	2016-08-25	0	0	0	1	0	0
G	5	2016-08-25	0	0	0	0	0	0
G	6	2016-08-25	0	0	0	0	1	0
G	7	2016-08-25	0	0	0	0	0	1
G	8	2016-08-25	0	0	0	0	0	0
G	9	2016-08-25	0	0	0	0	0	0
G	10	2016-08-25	0	0	0	0	0	0
G	11	2016-08-25	0	0	0	0	0	1
H	1	2016-08-25	0	0	0	0	0	0
H	2	2016-08-25	0	0	0	0	1	0
H	3	2016-08-25	0	0	0	0	0	0
H	4	2016-08-25	0	0	0	0	0	0
H	5	2016-08-25	0	0	0	0	0	0
H	6	2016-08-25	0	0	0	0	0	0
H	7	2016-08-25	0	0	0	0	0	0
H	8	2016-08-25	0	0	0	0	0	0
H	9	2016-08-25	0	0	0	0	1	0
H	10	2016-08-25	0	0	0	0	0	0
H	11	2016-08-25	0	0	0	0	0	0
I	1	2016-08-25	0	0	0	0	0	0
I	2	2016-08-25	0	0	0	0	1	0
I	3	2016-08-25	0	0	0	0	0	0
I	4	2016-08-25	0	0	0	0	0	0
I	5	2016-08-25	0	0	0	0	1	0
I	6	2016-08-25	0	0	0	0	0	0
I	7	2016-08-25	0	0	0	0	0	0
I	8	2016-08-25	0	0	0	0	0	0
I	9	2016-08-25	0	0	0	0	0	1
I	10	2016-08-25	0	0	0	0	0	1
I	11	2016-08-25	0	0	0	0	0	3
J	1	2016-08-25	0	0	0	1	0	0
J	2	2016-08-25	0	0	0	0	0	0
J	3	2016-08-25	0	0	0	0	0	0
J	4	2016-08-25	0	0	0	0	1	0
J	5	2016-08-25	0	0	0	0	0	1
J	6	2016-08-25	0	0	0	0	0	0
J	7	2016-08-25	0	0	0	0	0	3
J	8	2016-08-25	0	0	0	0	0	3
J	9	2016-08-25	0	0	0	0	0	0
J	10	2016-08-25	0	0	0	0	0	1
J	11	2016-08-25	0	0	0	0	1	1
K	1	2016-08-25	0	0	0	0	1	0
K	2	2016-08-25	0	0	0	0	0	0
K	3	2016-08-25	0	0	0	0	0	0
K	4	2016-08-25	0	0	0	0	0	0
K	5	2016-08-25	0	0	0	0	0	0
K	6	2016-08-25	0	0	0	0	0	1
K	7	2016-08-25	0	0	0	0	0	0
K	8	2016-08-25	0	0	0	0	0	2
K	9	2016-08-25	0	0	0	0	0	0
K	10	2016-08-25	0	0	0	0	0	1
K	11	2016-08-25	0	0	0	0	0	0
L	1	2016-08-25	0	0	0	0	0	0
L	2	2016-08-25	0	0	0	0	0	0
L	3	2016-08-25	0	0	0	0	0	0
L	4	2016-08-25	0	0	0	0	0	0
L	5	2016-08-25	0	0	0	0	0	0
L	6	2016-08-25	0	0	0	0	0	0
L	7	2016-08-25	0	0	0	0	0	0
L	8	2016-08-25	0	0	0	0	0	0
L	9	2016-08-25	0	0	0	0	0	0
L	10	2016-08-25	0	0	0	0	0	0
L	11	2016-08-25	0	0	0	0	0	0

## Sheet: Raw data variables
Row		code identify trap location A being the westmost row and G the eastmost row
Trap		code identify row location, row 1 being the southmost row and row 11 the northmost
Date		Date Traps were checked
Orange		number of moths captured of a given colour
Yellow		number of moths captured of a given colour
White		number of moths captured of a given colour
Blue		number of moths captured of a given colour
Pink		number of moths captured of a given colour
Green		number of moths captured of a given colour
