# Supplementary material for: Operational Parameters for the Aerial Release of Sterile Codling Moths Using an Uncrewed Aircraft System
Source: Insects. 2021 Feb 13;12(2):159. doi: 10.3390/insects12020159 (PMC7918654; doi:10.3390/insects12020159)
Supplement: Supplementary file 1 [file insects-12-00159-s001.zip › supplementarr--layout/Experiment 2 Raw Data.xlsm]

## Sheet: Experiment 2 release data
replicate	block size	block acres	Number of traps	UAS Swath Color	ATV Color	UAS Burst	UAS number of males released (Swath)	ATV number moths males released	UAS number of males released (Burst)
3	l	8.3	50	Orange	Green	Pink	8200	8200
3	m	2.5	18	Orange	Green	Pink	2552	2552	2800
3	s	1.3	4	Orange	Green	Pink	580	580
4	l	0.5	40	Orange	Green	Pink	5791	6027
4	m	1.9	15	Orange	Green	Pink	1593	1644	2000
4	s	0.6	5	Orange	Green	Pink	502	522
5	l	4.1	26	Orange	Green	Pink	4217	4833
5	m	2.8	21	Orange	Green	Pink	2825	3238	2800
5	s	0.34	3	Orange	Green	Pink	411	456
6	l	6.9	43	Orange	Green	Pink	5411	6786
6	m	2.9	25	Orange	Green	Pink	2291	2874	2800
6	s	0.74	6	Orange	Green	Pink	588	738

## Sheet: Release data variable names
replicate	Numeric Code for a replicate. Replicate numbers starts at 3. Origonally orchards with numbers 1 and 2 were identified for potential use, but in the end were not suitable for use and were not used. However, the numbering scheme was not amended
block size	With each replicate there were 3 blocks. Blocks were small (s), mediuim, (m), or Large (l)
block acres	Orchard block sizes in ha
Number of traps	Number of pheromone baited delta traps hung in an orchard
UAS Colour	Colour of flourescent powder used to mark the moths released from the unmanned aircraft system
ATV Colour	Colour of flourescent powder used to mark the moths released from the all terrain vehicle
UAS number of males released (Swath)	Number of male moths released from the unmanned aircraft system in swath releases
ATV number moths males released	Number of male moths released from the all terrain vehicle
UAS number of males released (Burst)	Number of male moths released from the unmanned aircraft system in burst releases

## Sheet: Exp. 2 recapture results
Date	Replicate	block size	Trap ID	Orange	Green	Pink
2017-08-17	3	l	l3a1	1
2017-08-17	3	l	l3a3	4
2017-08-17	3	l	l3a4	1
2017-08-17	3	l	l3a5	12
2017-08-17	3	l	l3a6	1
2017-08-17	3	l	l3a7	4		1
2017-08-17	3	l	l3b1	4
2017-08-17	3	l	l3b2
2017-08-17	3	l	l3b3	4
2017-08-17	3	l	l3b5	2
2017-08-17	3	l	l3b7
2017-08-17	3	l	l3c1		4
2017-08-17	3	l	l3c2		2
2017-08-17	3	l	l3c3		1
2017-08-17	3	l	l3c4		1
2017-08-17	3	l	l3c5	2	3
2017-08-17	3	l	l3e1	6	8
2017-08-17	3	l	l3e3	9	1
2017-08-17	3	l	l3e4	16
2017-08-17	3	l	l3e5	4
2017-08-17	3	l	l3f1	3	9
2017-08-17	3	l	l3f2	13	3
2017-08-17	3	l	l3f3	7	8
2017-08-17	3	l	l3f4	5	1
2017-08-17	3	l	l3f5	5	1
2017-08-17	3	l	l3g4	1	4
2017-08-17	3	l	l3g5	11	1
2017-08-17	3	l	l3g6	18	6
2017-08-17	3	l	l3g7	27	11
2017-08-17	3	l	l3g8	8	3
2017-08-17	3	l	l3h4	2	7
2017-08-17	3	l	l3h5	4	1
2017-08-17	3	l	l3h6	9	6
2017-08-17	3	l	l3h7	1	4
2017-08-17	3	l	l3i4		4
2017-08-17	3	l	l3i5		7
2017-08-17	3	l	l3i6	1	2
2017-08-17	3	l	l3i7	2	7
2017-08-17	3	l	l3i8		8
2017-08-17	4	l	l4a1	6
2017-08-17	4	l	l4a2	7
2017-08-17	4	l	l4a3	3
2017-08-17	4	l	l4a4	6
2017-08-17	4	l	l4a5	5
2017-08-17	4	l	l4a6	11
2017-08-17	4	l	l4a7	10
2017-08-17	4	l	l4a8	2
2017-08-17	4	l	l4a9
2017-08-17	4	l	l4b3	3
2017-08-17	4	l	l4b4	5	2
2017-08-17	4	l	l4b5	9	2
2017-08-17	4	l	l4b6	18	1
2017-08-17	4	l	l4b7	7		1
2017-08-17	4	l	l4b8	18
2017-08-17	4	l	l4b9	3
2017-08-17	4	l	l4c1
2017-08-17	4	l	l4c2	17	4
2017-08-17	4	l	l4c3	13	1
2017-08-17	4	l	l4c4	2	2
2017-08-17	4	l	l4c5	22	2
2017-08-17	4	l	l4c6	8	3
2017-08-17	4	l	l4c7	8	2
2017-08-17	4	l	l4c8	3	4
2017-08-17	4	l	l4c9		1
2017-08-17	4	l	l4d1	1	1
2017-08-17	4	l	l4d2	16
2017-08-17	4	l	l4d3	9
2017-08-17	4	l	l4d5	19
2017-08-17	4	l	l4d6	7
2017-08-17	4	l	l4d7	10
2017-08-17	4	l	l4e1		2
2017-08-17	4	l	l4e2	2	3
2017-08-17	4	l	l4e3	8	3
2017-08-17	4	l	l4e5	4	9
2017-08-17	3	m	m3a1		1
2017-08-17	3	m	m3a2	1
2017-08-17	3	m	m3a3	0	0
2017-08-17	3	m	m3b2		2	2
2017-08-17	3	m	m3b3	0	0
2017-08-17	3	m	m3c1	2	5	5
2017-08-17	3	m	m3c2	3	0	10
2017-08-17	3	m	m3c3	2	0	1
2017-08-17	3	m	m3d1	1
2017-08-17	3	m	m3d2			6
2017-08-17	3	m	m3d3
2017-08-17	3	m	m3e1	0	5	0
2017-08-17	3	m	m3e2	0	0	3
2017-08-17	3	m	m3e3	5	0	5
2017-08-17	3	m	m3f1	0	10	0
2017-08-17	3	m	m3f2	2	3	1
2017-08-17	3	m	m3f3		1	1
2017-08-17	4	m	m4a1
2017-08-17	4	m	m4a2	1
2017-08-17	4	m	m4a3	2		4
2017-08-17	4	m	m4a4	1	1	3
2017-08-17	4	m	m4a5	1
2017-08-17	4	m	m4b1		4
2017-08-17	4	m	m4b2	5	3
2017-08-17	4	m	m4b3	1	3	19
2017-08-17	4	m	m4b4	8	8	4
2017-08-17	4	m	m4b5	16
2017-08-17	4	m	m4c1
2017-08-17	4	m	m4c2	3	1
2017-08-17	4	m	m4c3		1
2017-08-17	4	m	m4c4	1		1
2017-08-17	4	m	m4c5	3
2017-08-17	3	s	s3a2	4
2017-08-17	3	s	s3b1	3
2017-08-17	3	s	s3b3	0	1	0
2017-08-17	3	s	s3c2	1
2017-08-17	4	s	s4a2	1
2017-08-17	4	s	s4b1	2
2017-08-17	4	s	s4b3		1
2017-08-18	5	l	l5a1	1	1
2017-08-18	5	l	l5a2	6	1
2017-08-18	5	l	l5a3	1
2017-08-18	5	l	l5b1	9
2017-08-18	5	l	l5b2	5
2017-08-18	5	l	l5b3	7	4
2017-08-18	5	l	l5b4	8
2017-08-18	5	l	l5b5	3		1
2017-08-18	5	l	l5c1	12	1	3
2017-08-18	5	l	l5c2	4	2
2017-08-18	5	l	l5c3	2	1
2017-08-18	5	l	l5d1	8	1
2017-08-18	5	l	l5d2	6	1
2017-08-18	5	l	l5d3	3	4
2017-08-18	5	l	l5d4	5	1
2017-08-18	5	l	l5d5	2
2017-08-18	5	l	l5e1	2
2017-08-18	5	l	l5e2	3
2017-08-18	5	l	l5e4	6	1
2017-08-18	5	l	l5e5	2
2017-08-18	5	l	l5f1	8
2017-08-18	5	l	l5f2	3
2017-08-18	5	l	l5f3	4
2017-08-18	5	l	l5f5		1
2017-08-18	6	l	l6a1		21
2017-08-18	6	l	l6a2		8	2
2017-08-18	6	l	l6a3		8
2017-08-18	6	l	l6a4		7
2017-08-18	6	l	l6a5
2017-08-18	6	l	l6b1		6
2017-08-18	6	l	l6b2	1
2017-08-18	6	l	l6b3	3
2017-08-18	6	l	l6b4	2	2
2017-08-18	6	l	l6b5			1
2017-08-18	6	l	l6c1		4
2017-08-18	6	l	l6c2	1	2
2017-08-18	6	l	l6c3	2	6
2017-08-18	6	l	l6c4
2017-08-18	6	l	l6c5
2017-08-18	6	l	l6d1	3	2
2017-08-18	6	l	l6d2	2	1
2017-08-18	6	l	l6d3	3	4
2017-08-18	6	l	l6d4	6	3
2017-08-18	6	l	l6d5		5
2017-08-18	6	l	l6e1
2017-08-18	6	l	l6e2	8	2
2017-08-18	6	l	l6e3	4	6
2017-08-18	6	l	l6e4	2	1
2017-08-18	6	l	l6e5		1
2017-08-18	6	l	l6f1	1	8
2017-08-18	6	l	l6f2	6	5
2017-08-18	6	l	l6f3	4	5
2017-08-18	6	l	l6f4	1	3
2017-08-18	6	l	l6f5
2017-08-18	6	l	l6g1		5
2017-08-18	6	l	l6g2	7	3
2017-08-18	6	l	l6g3	2		1
2017-08-18	6	l	l6h1	12	2
2017-08-18	6	l	l6h2	4	1
2017-08-18	6	l	l6h3	7	0
2017-08-18	6	l	l6h4	1
2017-08-18	6	l	l6h5
2017-08-18	6	l	l6i1	5	3
2017-08-18	6	l	l6i3	1	5
2017-08-18	6	l	l6i4	7	2
2017-08-18	6	l	l6i5
2017-08-18	5	m	m5a1
2017-08-18	5	m	m5a2	1
2017-08-18	5	m	m5a3
2017-08-18	5	m	m5b1
2017-08-18	5	m	m5b2	3
2017-08-18	5	m	m5b3	1
2017-08-18	5	m	m5c1
2017-08-18	5	m	m5c2	1
2017-08-18	5	m	m5c3	4	2
2017-08-18	5	m	m5d1
2017-08-18	5	m	m5d2
2017-08-18	5	m	m5d3		2	1
2017-08-18	5	m	m5e1	1	1
2017-08-18	5	m	m5e2	1	1
2017-08-18	5	m	m5e3	22	4
2017-08-18	5	m	m5f1		4
2017-08-18	5	m	m5f2	9		1
2017-08-18	5	m	m5f3	15	4	1
2017-08-18	5	m	m5g2	5
2017-08-18	5	m	m5g3	3
2017-08-18	6	m	m6a2	2	2	27
2017-08-18	6	m	m6a3	7	5	15
2017-08-18	6	m	m6a4	7	10
2017-08-18	6	m	m6a5	14	5
2017-08-18	6	m	m6a6	13	8	1
2017-08-18	6	m	m6a7	21	11	2
2017-08-18	6	m	m6b1
2017-08-18	6	m	m6b2	8	5	4
2017-08-18	6	m	m6b3		1
2017-08-18	6	m	m6b5		1
2017-08-18	6	m	m6b6	1	1
2017-08-18	6	m	m6b7	8	2	1
2017-08-18	6	m	m6c2	2
2017-08-18	6	m	m6c3	2
2017-08-18	6	m	m6c4	1	2
2017-08-18	6	m	m6c5	1
2017-08-18	6	m	m6c6
2017-08-18	6	m	m6c7
2017-08-18	6	m	m6e1
2017-08-18	6	m	m6e2
2017-08-18	6	m	m6e3
2017-08-18	5	s	s5a1	2	1	1
2017-08-18	5	s	s5c1	1
2017-08-18	6	s	s6a2	1
2017-08-18	6	s	s6a3	3	5
2017-08-18	6	s	s6b1
2017-08-18	6	s	s6b2	2		1
2017-08-18	6	s	s6c2	8		2
2017-08-18	6	s	s6d2	7	3	1
2017-08-20	3	l	l3a1	8	4
2017-08-20	3	l	l3a2	15	6
2017-08-20	3	l	l3a3	17	10
2017-08-20	3	l	l3a4	22	12
2017-08-20	3	l	l3a5	11	1
2017-08-20	3	l	l3a6	27	6
2017-08-20	3	l	l3a7	6	0
2017-08-20	3	l	l3b1	20	16
2017-08-20	3	l	l3b2	10	6
2017-08-20	3	l	l3b3	7	5
2017-08-20	3	l	l3b4	3	3
2017-08-20	3	l	l3b5	6	5
2017-08-20	3	l	l3b6	5	2
2017-08-20	3	l	l3b7	2	4
2017-08-20	3	l	l3c2	8	21
2017-08-20	3	l	l3c3	4	9
2017-08-20	3	l	l3c4
2017-08-20	3	l	l3c5	3	5
2017-08-20	3	l	l3c6	3	3
2017-08-20	3	l	l3c7	3	4
2017-08-20	3	l	l3d4	7	24	1
2017-08-20	3	l	l3d5	22	28	1
2017-08-20	3	l	l3d6	9	36
2017-08-20	3	l	l3d7	11	17
2017-08-20	3	l	l3d8	46	9
2017-08-20	3	l	l3e4	27	25
2017-08-20	3	l	l3e5	67	14
2017-08-20	3	l	l3e6	66	24
2017-08-20	3	l	l3e7	65	13
2017-08-20	3	l	l3e8	26	4
2017-08-20	3	l	l3f4	39	24
2017-08-20	3	l	l3f5	58	29
2017-08-20	3	l	l3f6	61	32
2017-08-20	3	l	l3f7	61	32
2017-08-20	3	l	l3f8	40	16
2017-08-20	3	l	l3g4	7	52
2017-08-20	3	l	l3g5	34	29
2017-08-20	3	l	l3g6	53	40
2017-08-20	3	l	l3g7	50	41
2017-08-20	3	l	l3g8	38	30
2017-08-20	3	l	l3h4
2017-08-20	3	l	l3h5	14	27
2017-08-20	3	l	l3h6	37	36
2017-08-20	3	l	l3h7	30	38
2017-08-20	3	l	l3h8	15	16
2017-08-20	3	l	l3i4	14	56
2017-08-20	3	l	l3i5	5	62
2017-08-20	3	l	l3i6	10	37
2017-08-20	3	l	l3i7	22	86
2017-08-20	3	l	l3i8
2017-08-20	4	l	l4a1	11	1
2017-08-20	4	l	l4a2	25	3
2017-08-20	4	l	l4a3	16
2017-08-20	4	l	l4a4	31	1
2017-08-20	4	l	l4a5	26	2
2017-08-20	4	l	l4a6	22	1
2017-08-20	4	l	l4a7	12	4
2017-08-20	4	l	l4a8	11	2
2017-08-20	4	l	l4a9	7
2017-08-20	4	l	l4b1	10	12
2017-08-20	4	l	l4b2	43	22
2017-08-20	4	l	l4b3	42	10
2017-08-20	4	l	l4b4	57	23
2017-08-20	4	l	l4b5	63	24
2017-08-20	4	l	l4b6	72	28
2017-08-20	4	l	l4b7	33	7
2017-08-20	4	l	l4b8
2017-08-20	4	l	l4b9	14	9
2017-08-20	4	l	l4c1	12	9
2017-08-20	4	l	l4c2	34	13
2017-08-20	4	l	l4c3	29	3
2017-08-20	4	l	l4c4	27	29
2017-08-20	4	l	l4c5	33	32
2017-08-20	4	l	l4c6	57	30
2017-08-20	4	l	l4c7	30	15
2017-08-20	4	l	l4c8	50	24
2017-08-20	4	l	l4c9	12	19
2017-08-20	4	l	l4d1	9	7
2017-08-20	4	l	l4d2	40	10
2017-08-20	4	l	l4d3	25	6
2017-08-20	4	l	l4d4	22	20
2017-08-20	4	l	l4d5	43	12
2017-08-20	4	l	l4d6	33	4
2017-08-20	4	l	l4d7	20	7
2017-08-20	4	l	l4e1	6	14
2017-08-20	4	l	l4e2
2017-08-20	4	l	l4e3	22	24
2017-08-20	4	l	l4e5	17	21
2017-08-20	4	l	l4e6	23	26
2017-08-20	4	l	l4e7	3	9
2017-08-20	3	m	m3?	17	22	77
2017-08-20	3	m	m3a1	11	11	4
2017-08-20	3	m	m3a2	9	4	10
2017-08-20	3	m	m3b1	16	14	32
2017-08-20	3	m	m3b2	30	17	28
2017-08-20	3	m	m3b3	9	6	5
2017-08-20	3	m	m3c1	12	19	45
2017-08-20	3	m	m3c2	9	13	108
2017-08-20	3	m	m3c3	15	8	37
2017-08-20	3	m	m3d1	12	12	3
2017-08-20	3	m	m3d3	6	4	19
2017-08-20	3	m	m3e1	4	23	3
2017-08-20	3	m	m3e3
2017-08-20	3	m	m3f1	2	38
2017-08-20	3	m	m3f2?	25	21	7
2017-08-20	3	m	m3f2	7	33	2
2017-08-20	3	m	m3f3	13	22	1
2017-08-20	4	m	m4a1	7	6	1
2017-08-20	4	m	m4a2	11	5	6
2017-08-20	4	m	m4a3	13	1	17
2017-08-20	4	m	m4a4	15	2	17
2017-08-20	4	m	m4a5	3	2	1
2017-08-20	4	m	m4b1	17	19	7
2017-08-20	4	m	m4b2	45	23	13
2017-08-20	4	m	m4b3	19	17	66
2017-08-20	4	m	m4b4	29	23	45
2017-08-20	4	m	m4b5	23	16	8
2017-08-20	4	m	m4c1	17	18	2
2017-08-20	4	m	m4c2	27	23	1
2017-08-20	4	m	m4c3	8	18	4
2017-08-20	4	m	m4c4	17	17	6
2017-08-20	4	m	m4c5	5	10	5
2017-08-20	3	s	s3b1	11	2
2017-08-20	3	s	s3c2	16	2
2017-08-20	4	s	s4a2	15	31	0
2017-08-20	4	s	s4b2	16	4	42
2017-08-20	4	s	s4b3	7	13	1
2017-08-20	4	s	s4c2	8	4
2017-08-21	5	l	l5a1	3	2
2017-08-21	5	l	l5a2	11	4
2017-08-21	5	l	l5a3	7
2017-08-21	5	l	l5b1	31	3
2017-08-21	5	l	l5b2	13	4
2017-08-21	5	l	l5b3	8	6
2017-08-21	5	l	l5b4	6	19
2017-08-21	5	l	l5b5	15	2
2017-08-21	5	l	l5c1	23	2
2017-08-21	5	l	l5c2	15
2017-08-21	5	l	l5c3	7
2017-08-21	5	l	l5d1	20	9
2017-08-21	5	l	l5d2	26	12
2017-08-21	5	l	l5d3	19	10
2017-08-21	5	l	l5d4	12	1
2017-08-21	5	l	l5d5	5	2
2017-08-21	5	l	l5e1	9
2017-08-21	5	l	l5e2	42	4
2017-08-21	5	l	l5e3	17	3
2017-08-21	5	l	l5e4	30
2017-08-21	5	l	l5f1	6
2017-08-21	5	l	l5f2	7
2017-08-21	5	l	l5f3	2
2017-08-21	5	l	l5f4	17	6
2017-08-21	5	l	l5f5	3	5
2017-08-21	6	l	l65e		5
2017-08-21	6	l	l6a1	2	2
2017-08-21	6	l	l6a2
2017-08-21	6	l	l6a3
2017-08-21	6	l	l6a4
2017-08-21	6	l	l6a5		2
2017-08-21	6	l	l6b1	2	6
2017-08-21	6	l	l6b2	6	8
2017-08-21	6	l	l6b3	6	5
2017-08-21	6	l	l6b4	4	7
2017-08-21	6	l	l6b5		7
2017-08-21	6	l	l6c1	2	4
2017-08-21	6	l	l6c2	14	3
2017-08-21	6	l	l6c3	16	1
2017-08-21	6	l	l6c4	4	3
2017-08-21	6	l	l6c5	2	0
2017-08-21	6	l	l6d1	6	4
2017-08-21	6	l	l6d2	12	11
2017-08-21	6	l	l6d3	14	10
2017-08-21	6	l	l6d4	5	7
2017-08-21	6	l	l6d5	2	13
2017-08-21	6	l	l6e1	5	6
2017-08-21	6	l	l6e2	23	6
2017-08-21	6	l	l6e3	15	3
2017-08-21	6	l	l6e4	4	6
2017-08-21	6	l	l6f1	5	17
2017-08-21	6	l	l6f2	19	7
2017-08-21	6	l	l6f3	9	15
2017-08-21	5	l	l6f4	1	12
2017-08-21	6	l	l6f5		8
2017-08-21	6	l	l6g1	5	20
2017-08-21	6	l	l6g2	7	14
2017-08-21	6	l	l6g3	10	34
2017-08-21	6	l	l6h1	10	44
2017-08-21	6	l	l6h2	18	13
2017-08-21	6	l	l6h3	6	4
2017-08-21	6	l	l6h4	11	9
2017-08-21	6	l	l6h5	4	5
2017-08-21	6	l	l6i1	2	47
2017-08-21	6	l	l6i2	8	38
2017-08-21	6	l	l6i3	1	13
2017-08-21	6	l	l6i4	1	9
2017-08-21	6	l	l6i5	1	3
2017-08-21	5	m	m5a1		1
2017-08-21	5	m	m5a2	3	4	1
2017-08-21	5	m	m5a3	2
2017-08-21	5	m	m5b1	6	3	2
2017-08-21	5	m	m5b2	23	3	8
2017-08-21	5	m	m5b3	1	1
2017-08-21	5	m	m5c1	10	1	39
2017-08-21	5	m	m5c2	23	4	14
2017-08-21	5	m	m5c3	6
2017-08-21	5	m	m5d1	9		46
2017-08-21	5	m	m5d2	7		7
2017-08-21	5	m	m5d3	3	1
2017-08-21	5	m	m5e1	8	8
2017-08-21	5	m	m5e2	5	3	2
2017-08-21	5	m	m5e3	16	3	1
2017-08-21	5	m	m5f1	7	2
2017-08-21	5	m	m5f2	14	2
2017-08-21	5	m	m5f3	6	2
2017-08-21	5	m	m5g1	4	3
2017-08-21	5	m	m5g2	8	1
2017-08-21	5	m	m5g3	8	5
2017-08-21	6	m	m6a2	6	4	24
2017-08-21	6	m	m6a3	21	8	11
2017-08-21	6	m	m6a4	24	12	3
2017-08-21	6	m	m6a5	14	14	0
2017-08-21	6	m	m6a6	12	24	1
2017-08-21	6	m	m6a7	13	12
2017-08-21	6	m	m6b1	5	1	8
2017-08-21	6	m	m6b2	14	12	64
2017-08-21	6	m	m6b3	2	5	1
2017-08-21	6	m	m6b4	3	6	1
2017-08-21	6	m	m6b5	30	13	2
2017-08-21	6	m	m6b6	26	10
2017-08-21	6	m	m6b7	19	3
2017-08-21	6	m	m6c1	5	2
2017-08-21	6	m	m6c2	12	4
2017-08-21	6	m	m6c3	5
2017-08-21	6	m	m6c4	5	1
2017-08-21	6	m	m6c5	5	4
2017-08-21	6	m	m6c7	5	2	1
2017-08-21	6	m	m6d1	1	1	1
2017-08-21	6	m	m6d2	1
2017-08-21	6	m	m6d3	1	1	1
2017-08-21	5	s	s5a1	4	4
2017-08-21	5	s	s5b1	3	1
2017-08-21	5	s	s5c1	2
2017-08-21	6	s	s6a2	9	1
2017-08-21	6	s	s6a3	16	25
2017-08-21	6	s	s6b1	4
2017-08-21	6	s	s6b2	7	6
2017-08-21	6	s	s6c2	19	13
2017-08-21	6	s	s6d2	16	11
2017-08-23	3	l	l3a1	1	5
2017-08-23	3	l	l3a2	3	4
2017-08-23	3	l	l3a3	2	4
2017-08-23	3	l	l3a4	9	7
2017-08-23	3	l	l3a5	1	3
2017-08-23	3	l	l3a6	3	2
2017-08-23	3	l	l3b1	2	1
2017-08-23	3	l	l3b2	1
2017-08-23	3	l	l3b3	1	2
2017-08-23	3	l	l3b4	0	0
2017-08-23	3	l	l3b5	0	2
2017-08-23	3	l	l3b6	3	3
2017-08-23	3	l	l3b7	0	0
2017-08-23	3	l	l3c1	0	3
2017-08-23	3	l	l3c2	1	0
2017-08-23	3	l	l3c3	0	0
2017-08-23	3	l	l3c4	1	2
2017-08-23	3	l	l3c5	1	4
2017-08-23	3	l	l3c6	0	1
2017-08-23	3	l	l3d1	13	14
2017-08-23	3	l	l3d2	32	28
2017-08-23	3	l	l3d3	19	9
2017-08-23	3	l	l3d4	21	10
2017-08-23	3	l	l3d5	6	5
2017-08-23	3	l	l3e1	19	14
2017-08-23	3	l	l3e2	31	24
2017-08-23	3	l	l3e3	21	16
2017-08-23	3	l	l3e4	12	5
2017-08-23	3	l	l3e5	5
2017-08-23	3	l	l3f1	4	5
2017-08-23	3	l	l3f2	19	20
2017-08-23	3	l	l3f3	8	10
2017-08-23	3	l	l3f4		2
2017-08-23	3	l	l3f5	3	2
2017-08-23	3	l	l3g5	18	16
2017-08-23	3	l	l3g6	42	28
2017-08-23	3	l	l3g7	29	17
2017-08-23	3	l	l3g8	15	16
2017-08-23	3	l	l3h4	4	17
2017-08-23	3	l	l3h5	9	18
2017-08-23	3	l	l3h6	6	5
2017-08-23	3	l	l3h7	12	11
2017-08-23	3	l	l3h8	6	3
2017-08-23	3	l	l3i4	1	1
2017-08-23	3	l	l3i5	2	2
2017-08-23	3	l	l3i6		3
2017-08-23	3	l	l3i7	1	2
2017-08-23	3	l	l3i8	3	2
2017-08-23	4	l	l4a1
2017-08-23	4	l	l4a2	14	1
2017-08-23	4	l	l4a3	4	1
2017-08-23	4	l	l4a4	13	2
2017-08-23	4	l	l4a5	15	5	2
2017-08-23	4	l	l4a6	6		1
2017-08-23	4	l	l4a7	11	3
2017-08-23	4	l	l4a8	12	2
2017-08-23	4	l	l4a9	12	1
2017-08-23	4	l	l4b1	4	2
2017-08-23	4	l	l4b2	2	1
2017-08-23	4	l	l4b3	3
2017-08-23	4	l	l4b4	6	7
2017-08-23	4	l	l4b5	7	2
2017-08-23	4	l	l4b6	14	8
2017-08-23	4	l	l4b7	7	3
2017-08-23	4	l	l4b8	10	6
2017-08-23	4	l	l4b9	2	5
2017-08-23	4	l	l4c1	6	2
2017-08-23	4	l	l4c2	9	3
2017-08-23	4	l	l4c3	11	2
2017-08-23	4	l	l4c4	3	6
2017-08-23	4	l	l4c5	6	4
2017-08-23	4	l	l4c6	8	3
2017-08-23	4	l	l4c7	12	5
2017-08-23	4	l	l4c8	5	5
2017-08-23	4	l	l4c9	3	1
2017-08-23	4	l	l4d1		1
2017-08-23	4	l	l4d2	5	2
2017-08-23	4	l	l4d3	3	3
2017-08-23	4	l	l4d4	2	1
2017-08-23	4	l	l4d5	2	3
2017-08-23	4	l	l4d6	2	0
2017-08-23	4	l	l4d7	2	5
2017-08-23	4	l	l4e1	1	1
2017-08-23	4	l	l4e2	6	2
2017-08-23	4	l	l4e3	5	3
2017-08-23	4	l	l4e5	3	3
2017-08-23	4	l	l4e6	3	3
2017-08-23	4	l	l4e7	1	1
2017-08-23	3	m	m3a1	2
2017-08-23	3	m	m3a2	3	3	3
2017-08-23	3	m	m3a3
2017-08-23	3	m	m3b1	3	2	4
2017-08-23	3	m	m3b2	1		5
2017-08-23	3	m	m3b3	1	4	7
2017-08-23	3	m	m3c1	5	2	12
2017-08-23	3	m	m3c3	9	6	14
2017-08-23	3	m	m3d1	6	9	22
2017-08-23	3	m	m3d2	4	6	23
2017-08-23	3	m	m3d3	3		11
2017-08-23	3	m	m3e1	2	3	6
2017-08-23	3	m	m3e2	3	4	9
2017-08-23	3	m	m3e3	5	2	10
2017-08-23	3	m	m3f1	1	3
2017-08-23	3	m	m3f2	3	5	2
2017-08-23	3	m	m3f3	3	5	1
2017-08-23	4	m	m4a1	1	3	3
2017-08-23	4	m	m4a2	3	2	4
2017-08-23	4	m	m4a3	4	2	27
2017-08-23	4	m	m4a4	4		3
2017-08-23	4	m	m4a5	3	3	8
2017-08-23	4	m	m4b1	12	8	6
2017-08-23	4	m	m4b2	4	5	7
2017-08-23	4	m	m4b3	6	4	27
2017-08-23	4	m	m4b4	16	3	24
2017-08-23	4	m	m4b5	13	9	18
2017-08-23	4	m	m4c1	8	2	1
2017-08-23	4	m	m4c2	7	7
2017-08-23	4	m	m4c3	1	1
2017-08-23	4	m	m4c4	8	4
2017-08-23	4	m	m4c5	17	9	3
2017-08-23	3	s	s3a2	9	2
2017-08-23	3	s	s3b1	5	2
2017-08-23	3	l	s3b3	7	6
2017-08-23	3	s	s3c2	3	2
2017-08-23	4	s	s4a2	5	7
2017-08-23	4	s	s4b1	25	7
2017-08-23	4	s	s4b2	3	2
2017-08-23	4	s	s4b3		2	1
2017-08-23	4	s	s4c2	2	2
2017-08-24	5	l	l5a1	3
2017-08-24	5	l	l5a2	4	2
2017-08-24	5	l	l5a3	1	4	4
2017-08-24	5	l	l5b1	4	1
2017-08-24	5	l	l5b2	5	5
2017-08-24	5	l	l5b3	5
2017-08-24	5	l	l5b4	10	4	2
2017-08-24	5	l	l5b5	15	2	6
2017-08-24	5	l	l5c1	3	1
2017-08-24	5	l	l5c2	5
2017-08-24	5	l	l5c3	6
2017-08-24	5	l	l5d1	2		5
2017-08-24	5	l	l5d2	5	2
2017-08-24	5	l	l5d3	12	12
2017-08-24	5	l	l5d4	3	5	3
2017-08-24	5	l	l5d5	7	6	2
2017-08-24	5	l	l5e1	5	2	1
2017-08-24	5	l	l5e2	19	1	2
2017-08-24	5	l	l5e3	9	2	4
2017-08-24	5	l	l5e4	12	3	4
2017-08-24	5	l	l5e5	7	2	5
2017-08-24	5	l	l5f1	4		2
2017-08-24	5	l	l5f2	5
2017-08-24	5	l	l5f3	3		2
2017-08-24	3	l	l5f4	5	4	6
2017-08-24	5	l	l5f5		2	1
2017-08-24	6	l	l6a1	1	1
2017-08-24	6	l	l6a2	4
2017-08-24	6	l	l6a3	5
2017-08-24	6	l	l6a4	4	4
2017-08-24	6	l	l6a5		1
2017-08-24	6	l	l6b1	14	5
2017-08-24	6	l	l6b2	21	7
2017-08-24	6	l	l6b3	16	3
2017-08-24	6	l	l6b4	9	3
2017-08-24	6	l	l6b5	6	2
2017-08-24	6	l	l6c1	12	6
2017-08-24	6	l	l6c2	22	4
2017-08-24	6	l	l6c3	42	2
2017-08-24	6	l	l6c4	9	1
2017-08-24	6	l	l6c5	2
2017-08-24	6	l	l6d1	26	10
2017-08-24	6	l	l6d2	31	5
2017-08-24	6	l	l6d3	21	2
2017-08-24	6	l	l6d4	9	2
2017-08-24	6	l	l6d5	0	3	0
2017-08-24	6	l	l6e1	13	4
2017-08-24	6	l	l6e2	13	2
2017-08-24	6	l	l6e3	25	1
2017-08-24	6	l	l6e4	15	5
2017-08-24	6	l	l6e5	4	1	9
2017-08-24	6	l	l6f1	8	12
2017-08-24	6	l	l6f2	14	4
2017-08-24	6	l	l6f3	16	5
2017-08-24	6	l	l6f4	10	18
2017-08-24	6	l	l6f5	1	9
2017-08-24	6	l	l6g1	8	8
2017-08-24	6	l	l6g2	7	11
2017-08-24	6	l	l6g3	6	12
2017-08-24	6	l	l6h1	10	19
2017-08-24	6	l	l6h2	10	7
2017-08-24	6	l	l6h3	10	12
2017-08-24	6	l	l6h4	2
2017-08-24	6	l	l6h5	2
2017-08-24	6	l	l6i1	11	24
2017-08-24	6	l	l6i2	3	25
2017-08-24	6	l	l6i3	2	3
2017-08-24	6	l	l6i4	1	0
2017-08-24	6	l	l6i5	0	1
2017-08-24	5	m	m5a1		2	3
2017-08-24	5	m	m5a2	2	0	1
2017-08-24	5	m	m5a3	5	0	3
2017-08-24	5	m	m5b1	1	2	2
2017-08-24	5	m	m5b2	12	9	16
2017-08-24	5	m	m5b3	4	2	5
2017-08-24	5	m	m5c1	0	1	3
2017-08-24	5	m	m5c2	11	4	25
2017-08-24	5	m	m5c3	2	2	4
2017-08-24	5	m	m5d1	0	3	8
2017-08-24	5	m	m5d2	3	2	7
2017-08-24	5	m	m5d3	4	0	0
2017-08-24	5	m	m5e1	1	9	5
2017-08-24	5	m	m5e2	2	2	7
2017-08-24	5	m	m5e3	8	3	4
2017-08-24	5	m	m5f1	2	1	0
2017-08-24	5	m	m5f3
2017-08-24	5	m	m5g1	0	3	1
2017-08-24	5	m	m5g2	2	2	1
2017-08-24	6	m	m6a2	3	6	11
2017-08-24	6	m	m6a3	5	2	13
2017-08-24	6	m	m6a4	6	7	6
2017-08-24	6	m	m6a5	7	6	5
2017-08-24	6	m	m6a6	14	8	9
2017-08-24	6	m	m6a7	6	9	6
2017-08-24	6	m	m6b1	6	4	1
2017-08-24	6	s	m6b2	17	4	16
2017-08-24	6	m	m6b3		1	1
2017-08-24	6	m	m6b4	2	1
2017-08-24	6	m	m6b5	5	4	2
2017-08-24	6	m	m6b6	6	1	1
2017-08-24	6	m	m6b7	4	2	3
2017-08-24	6	m	m6e1	4	11	19
2017-08-24	6	m	m6c1	7	1	3
2017-08-24	6	m	m6e2	17	1	20
2017-08-24	6	m	m6c2	4	5	8
2017-08-24	6	m	m6c3	9	1	6
2017-08-24	6	m	m6c4	2	2	2
2017-08-24	6	m	m6c5	1	1
2017-08-24	6	m	m6c6		2	1
2017-08-24	6	m	m6c7	1	1	2
2017-08-24	6	m	m6d1			3
2017-08-24	6	m	m6d2
2017-08-24	6	m	m6d3	1	2	1
2017-08-24	5	s	s5a1	0	1	0
2017-08-24	5	s	s5b2	1	1	0
2017-08-24	5	s	s5c1	0	2	0
2017-08-24	5	s	s5g3	5	1	1
2017-08-24	6	s	s6a2	46	3	0
2017-08-24	6	s	s6a3	10	15	0
2017-08-24	6	s	s6b1	1	1
2017-08-24	6	s	s6b2	6	5	0
2017-08-24	6	s	s6c2	19	15	0
2017-08-24	6	s	s6d2	4	3	0

## Sheet: Recapture results variable name
Date	Date that the trap was checked
Replicate	Numeric code for the replicate
block size	code for the orchard size
Trap ID	Alpha-numeric code for the pheromone trap
Orange	Number of orange marked moths caught in a trap
Green	Number of green marked moths caught in a trap
Pink	Number of pink marked moths caught in a trap

## Sheet: Trap locations
TRAPID	X_Coord	Y_Coord
l1a1	-119.421	49.8636
l1a2	-119.42	49.8636
l1a3	-119.42	49.8636
l1b1	-119.421	49.864
l1b2	-119.42	49.8641
l1b3	-119.419	49.8641
l1b4	-119.419	49.8641
l1b5	-119.418	49.8641
l1c1	-119.421	49.8645
l1c2	-119.42	49.8645
l1c3	-119.419	49.8645
l1c4	-119.419	49.8645
l1c5	-119.418	49.8645
l1d1	-119.421	49.8649
l1d2	-119.42	49.8649
l1d3	-119.419	49.8649
l1d4	-119.418	49.8649
l1d5	-119.418	49.8649
l1e1	-119.421	49.8654
l1e2	-119.42	49.8655
l1e3	-119.419	49.8654
l1e4	-119.418	49.8655
l1e5	-119.418	49.8654
l1f1	-119.421	49.866
l1f2	-119.42	49.866
l1f3	-119.419	49.8659
l1f4	-119.419	49.866
l1f5	-119.418	49.8659
l1g1	-119.421	49.8664
l1g2	-119.42	49.8664
l1g3	-119.419	49.8664
l1g4	-119.419	49.8664
l1g5	-119.418	49.8664
l1h4	-119.419	49.8667
l1h5	-119.418	49.8667
l1i4	-119.419	49.8672
l1i5	-119.418	49.8672
m1a1	-119.424	49.8637
m1a2	-119.425	49.8637
m1b1	-119.424	49.8641
m1b2	-119.425	49.8641
m1b3	-119.426	49.8641
m1c1	-119.424	49.8645
m1c2	-119.425	49.8645
m1c3	-119.426	49.8645
s1a2	-119.425	49.8621
s1b1	-119.424	49.8622
s1b2	-119.425	49.8622
s1b3	-119.426	49.8622
s1c2	-119.425	49.8623
l3a1	-119.415	49.8747
l3a2	-119.415	49.8752
l3a3	-119.415	49.8756
l3a4	-119.415	49.876
l3a5	-119.415	49.8765
l3a6	-119.415	49.877
l3a7	-119.415	49.8772
l3b1	-119.416	49.8746
l3b2	-119.416	49.8751
l3b3	-119.416	49.8755
l3b4	-119.416	49.876
l3b5	-119.416	49.8764
l3b6	-119.416	49.8769
l3b7	-119.416	49.8772
l3c2	-119.417	49.875
l3c3	-119.417	49.8755
l3c4	-119.417	49.8759
l3c5	-119.417	49.8763
l3c6	-119.417	49.8768
l3c7	-119.417	49.8772
l3d4	-119.417	49.8764
l3d5	-119.417	49.8766
l3d6	-119.417	49.8771
l3d7	-119.417	49.8776
l3d8	-119.417	49.878
l3e4	-119.418	49.8764
l3e5	-119.418	49.8773
l3e6	-119.418	49.8768
l3e7	-119.418	49.8777
l3e8	-119.418	49.878
l3f4	-119.419	49.8764
l3f5	-119.419	49.8767
l3f6	-119.419	49.8772
l3f7	-119.419	49.8776
l3f8	-119.419	49.8781
l3g4	-119.419	49.8764
l3g5	-119.419	49.8769
l3g6	-119.419	49.8773
l3g7	-119.419	49.8777
l3g8	-119.419	49.8782
l3h4	-119.42	49.8765
l3h5	-119.42	49.8769
l3h6	-119.42	49.8773
l3h7	-119.42	49.8778
l3h8	-119.42	49.8782
l3i4	-119.421	49.8764
l3i5	-119.421	49.8768
l3i6	-119.421	49.8773
l3i7	-119.421	49.8777
l3i8	-119.421	49.8781
m3a1	-119.418	49.8709
m3a2	-119.417	49.8709
m3a3	-119.416	49.8711
m3b1	-119.418	49.8714
m3b2	-119.417	49.8714
m3b3	-119.416	49.8714
m3c1	-119.418	49.8719
m3c2	-119.417	49.8719
m3c3	-119.416	49.8719
m3d1	-119.418	49.8723
m3d2	-119.417	49.8723
m3d3	-119.416	49.8723
m3e1	-119.418	49.8728
m3e2	-119.417	49.8728
m3e3	-119.416	49.8728
m3f1	-119.418	49.8733
m3f2	-119.417	49.8732
m3f3	-119.417	49.8732
s3a2	-119.415	49.8738
s3b1	-119.414	49.8742
s3b3	-119.415	49.8741
s3c2	-119.415	49.8745
l4a1	-119.41	49.8744
l4a2	-119.41	49.8739
l4a3	-119.41	49.8734
l4a4	-119.41	49.873
l4a5	-119.41	49.8726
l4a6	-119.41	49.8721
l4a7	-119.41	49.8717
l4a8	-119.41	49.8713
l4a9	-119.41	49.8709
l4b1	-119.41	49.8744
l4b2	-119.41	49.8739
l4b3	-119.41	49.8735
l4b4	-119.41	49.8731
l4b5	-119.41	49.8726
l4b6	-119.41	49.872
l4b7	-119.41	49.8717
l4b8	-119.41	49.8712
l4b9	-119.41	49.8709
l4c1	-119.411	49.8744
l4c2	-119.411	49.8739
l4c3	-119.411	49.8735
l4c4	-119.411	49.873
l4c5	-119.411	49.8726
l4c6	-119.411	49.8721
l4c7	-119.411	49.8717
l4c8	-119.411	49.8712
l4c9	-119.411	49.8709
l4d1	-119.412	49.8744
l4d2	-119.412	49.874
l4d3	-119.412	49.8735
l4d4	-119.412	49.8732
l4d5	-119.412	49.8727
l4d6	-119.412	49.8722
l4d7	-119.412	49.8717
l4e1	-119.412	49.8744
l4e2	-119.412	49.874
l4e3	-119.412	49.8735
l4e5	-119.412	49.8726
l4e6	-119.412	49.8722
l4e7	-119.412	49.8717
m4a1	-119.415	49.8697
m4a2	-119.414	49.8697
m4a3	-119.414	49.8697
m4a4	-119.413	49.8697
m4a5	-119.412	49.8697
m4b1	-119.415	49.8693
m4b2	-119.414	49.8693
m4b3	-119.414	49.8693
m4b4	-119.413	49.8693
m4b5	-119.413	49.8693
m4c1	-119.415	49.8688
m4c2	-119.414	49.8688
m4c3	-119.414	49.8688
m4c4	-119.413	49.8688
m4c5	-119.413	49.8688
s4a2	-119.41	49.8693
s4b1	-119.41	49.8697
s4b2	-119.41	49.8697
s4b3	-119.411	49.8696
s4c2	-119.41	49.87
l5a1	-119.407	49.8689
l5a2	-119.406	49.8689
l5a3	-119.405	49.8689
l5b1	-119.407	49.8694
l5b2	-119.406	49.8694
l5b3	-119.405	49.8694
l5b4	-119.405	49.8693
l5b5	-119.404	49.8693
l5c1	-119.407	49.8698
l5c2	-119.406	49.8698
l5c3	-119.405	49.8698
l5d1	-119.405	49.8703
l5d2	-119.406	49.8703
l5d3	-119.407	49.8703
l5d4	-119.405	49.87
l5d5	-119.404	49.87
l5e1	-119.407	49.8707
l5e2	-119.406	49.8707
l5e3	-119.406	49.8707
l5e4	-119.405	49.8706
l5e5	-119.404	49.8706
l5f1	-119.407	49.8716
l5f2	-119.406	49.8716
l5f3	-119.405	49.8716
l5f4	-119.405	49.871
l5f5	-119.404	49.8711
m5a1	-119.398	49.8687
m5a2	-119.398	49.8687
m5a3	-119.397	49.8686
m5b1	-119.398	49.8691
m5b2	-119.398	49.8691
m5b3	-119.397	49.8688
m5c1	-119.398	49.8696
m5c2	-119.398	49.8695
m5c3	-119.397	49.8692
m5d1	-119.398	49.87
m5d2	-119.398	49.87
m5d3	-119.397	49.8697
m5e1	-119.398	49.8705
m5e2	-119.398	49.8705
m5e3	-119.397	49.8702
m5f1	-119.398	49.871
m5f2	-119.397	49.8709
m5f3	-119.397	49.8707
m5g1	-119.398	49.8713
m5g2	-119.397	49.8713
m5g3	-119.397	49.8714
s5a1	-119.401	49.8696
s5b1	-119.401	49.8696
s5c1	-119.4	49.8696
l6a1	-119.404	49.8582
l6a2	-119.404	49.8586
l6a3	-119.404	49.8591
l6a4	-119.404	49.8596
l6a5	-119.404	49.8599
l6b1	-119.403	49.8582
l6b2	-119.403	49.8586
l6b3	-119.403	49.8591
l6b4	-119.403	49.8596
l6b5	-119.403	49.8599
l6c1	-119.403	49.8582
l6c2	-119.403	49.8586
l6c3	-119.403	49.8591
l6c4	-119.403	49.8596
l6c5	-119.403	49.8599
l6d1	-119.402	49.8582
l6d2	-119.402	49.8586
l6d3	-119.402	49.8591
l6d4	-119.402	49.8595
l6d5	-119.402	49.8599
l6e1	-119.401	49.8582
l6e2	-119.401	49.8587
l6e3	-119.401	49.8591
l6e4	-119.401	49.8595
l6e5	-119.401	49.8599
l6f1	-119.401	49.8582
l6f2	-119.401	49.8586
l6f3	-119.401	49.859
l6f4	-119.401	49.8596
l6f5	-119.401	49.8599
l6g1	-119.4	49.8582
l6g2	-119.4	49.8586
l6g3	-119.4	49.8591
l6h1	-119.399	49.8582
l6h2	-119.399	49.8587
l6h3	-119.399	49.8591
l6h4	-119.399	49.8595
l6h5	-119.399	49.8599
l6i1	-119.399	49.8582
l6i2	-119.399	49.8587
l6i3	-119.399	49.8591
l6i4	-119.399	49.8595
l6i5	-119.399	49.8599
m6a2	-119.401	49.8644
m6a3	-119.401	49.8639
m6a4	-119.401	49.8635
m6a5	-119.401	49.863
m6a6	-119.401	49.8626
m6a7	-119.402	49.8621
m6b1	-119.402	49.8649
m6b2	-119.402	49.8643
m6b3	-119.402	49.8638
m6b4	-119.402	49.863
m6b5	-119.402	49.8635
m6b6	-119.402	49.8625
m6b7	-119.402	49.8621
m6c1	-119.403	49.8648
m6c2	-119.403	49.8644
m6c4	-119.403	49.8635
m6c5	-119.403	49.8631
m6c6	-119.403	49.8626
m6c7	-119.403	49.8622
m6d1	-119.403	49.8648
m6d2	-119.404	49.8644
m6d3	-119.403	49.8638
m6e1	-119.404	49.8648
m6e2	-119.404	49.8644
m6e3	-119.404	49.8638
s6a2	-119.4	49.8607
s6a3	-119.399	49.8608
s6b1	-119.4	49.8612
s6b2	-119.4	49.8611
s6c2	-119.4	49.8615
s6d2	-119.4	49.8619

## Sheet: Trap location variable names
TRAPID	Alphanumeric code identifying traps
X_Coord	Lattitude of trap location in decimal degrees (NAD83)
Y_Coord	Longitude of trap location in decimal degrees (NAD83)
